# Supplementary material for: catena-Poly[[tetra­kis­(hexa­methyl­phospho­ramide-κO)bis­(nitrato-κ2 O,O′)yttrium(III)] [silver(I)-di-μ-sulfido-molybdenum(VI)-di-μ-sulfido]]
Source: Acta Crystallogr Sect E Struct Rep Online. 2011 Aug 6;67(Pt 9):m1206–7. doi: 10.1107/S1600536811030996 (PMC3200717; doi:10.1107/S1600536811030996)
Supplement: Supplementary file 2 [file e-67-m1206-Isup2.hkl]

# 
# h,k,l, Fc-squared, Fo-squared, sigma(Fo-squared) and status flag 
# 
data_I
_shelx_title ' s in P1                     New: P21/c' 
_shelx_refln_list_code          4 
_shelx_F_calc_maximum      425.41 
_exptl_crystal_F_000      2583.30 
_reflns_d_resolution_high  0.8100 
 
loop_ 
 _symmetry_equiv_pos_as_xyz 
 'x, y, z' 
 '-x, y+1/2, -z+1/2' 
 '-x, -y, -z' 
 'x, -y-1/2, z-1/2' 
 
_cell_length_a    15.7770 
_cell_length_b    29.6500 
_cell_length_c    11.3390 
_cell_angle_alpha  90.000 
_cell_angle_beta   90.900 
_cell_angle_gamma  90.000 
 
_shelx_F_squared_multiplier     1.000 
 
loop_ 
 _refln_index_h 
 _refln_index_k 
 _refln_index_l 
 _refln_F_squared_calc 
 _refln_F_squared_meas 
 _refln_F_squared_sigma 
 _refln_observed_status 
   3   0   0    15987.98    15826.86    211.75 o 
   5   0   0    14418.12    11611.99    173.44 o 
   6   0   0    76114.00    71158.85    572.91 o 
   7   0   0    59152.33    53845.04    796.59 o 
   8   0   0     6654.54     7152.44    207.59 o 
   9   0   0    32575.72    34643.31    414.85 o 
  10   0   0     3020.54     3314.76    301.69 o 
  11   0   0    13319.79    14358.53    646.49 o 
  12   0   0    25183.41    26783.30    578.99 o 
  13   0   0     3202.26     2977.39    555.89 o 
  14   0   0      683.88      768.37    189.35 o 
  15   0   0     4279.16     4344.27    298.01 o 
  16   0   0    13810.76    14370.55    899.63 o 
  17   0   0     7436.33     8267.38    355.49 o 
  18   0   0     2113.83     1640.87    520.61 o 
  19   0   0     8461.68     9185.59    495.98 o 
   3   1   0    16449.43    17166.18    161.94 o 
   4   1   0    70415.78    68418.96    372.33 o 
   5   1   0     3691.51     3807.55     81.07 o 
   6   1   0    43877.77    42908.12    300.71 o 
   7   1   0     1198.35     1439.72     80.05 o 
   8   1   0    98697.84    99333.82    493.16 o 
   9   1   0    23886.11    24618.27    230.54 o 
  10   1   0    65507.09    66304.61    417.17 o 
  11   1   0     9945.46     9652.94    163.38 o 
  12   1   0     4263.00     4338.26    156.26 o 
  13   1   0    18294.48    18382.78    333.58 o 
  14   1   0    10284.19     9658.54    299.07 o 
  15   1   0     8677.20     8850.86    427.70 o 
  16   1   0      491.13      431.64    167.16 o 
  17   1   0     9916.52    10824.43    294.60 o 
  18   1   0      103.18       71.40     54.01 o 
  19   1   0     1635.51     1423.51    322.69 o 
   4   2   0    15196.76    13072.73    132.45 o 
   5   2   0   125208.89   124237.27    660.46 o 
   6   2   0      937.50     1038.60    105.67 o 
   7   2   0   164081.56   162343.56    828.28 o 
   8   2   0     1668.43     1414.86    110.58 o 
   9   2   0    94075.17    94653.29   1007.18 o 
  10   2   0    17738.63    17370.70    267.33 o 
  11   2   0    20384.68    20887.76    331.80 o 
  12   2   0     5821.97     5952.41    149.86 o 
  13   2   0     5022.68     5228.23    217.23 o 
  14   2   0    12398.35    12220.33    207.87 o 
  15   2   0      168.55      171.38     44.26 o 
  16   2   0    10285.08    10753.20    724.91 o 
  17   2   0      245.32      226.09     72.38 o 
  18   2   0     5727.95     6210.76    322.27 o 
  19   2   0     1871.08     1393.88    335.79 o 
   2   3   0    45882.50    47143.58    365.10 o 
   4   3   0     4084.28     3951.78     78.48 o 
   6   3   0    47613.42    47468.07    287.83 o 
   7   3   0     8618.86     9333.53    166.87 o 
   8   3   0    58233.29    56028.39    311.90 o 
   9   3   0      186.70      327.06     43.39 o 
  10   3   0     7082.75     6863.01    139.01 o 
  11   3   0     6241.98     6229.54    141.89 o 
  12   3   0     1222.22     1056.81    102.78 o 
  13   3   0      573.58      547.48     70.08 o 
  14   3   0     8704.13     9248.63    336.25 o 
  15   3   0     3394.47     3409.03    283.10 o 
  16   3   0     2862.87     2957.02    288.81 o 
  17   3   0     6405.17     7065.11    317.96 o 
  18   3   0    12060.88    12876.13    409.59 o 
  19   3   0     1292.13      752.97    225.53 o 
   1   4   0     1461.48     1600.90     54.14 o 
   2   4   0   153514.23   125479.04   1306.78 o 
   3   4   0     9342.49     9426.01    176.57 o 
   4   4   0      140.02      177.34     24.36 o 
   5   4   0    17115.10    16372.58    165.16 o 
   6   4   0       35.31       67.62     12.41 o 
   7   4   0    20293.63    20488.12    252.27 o 
   8   4   0    21226.48    22146.21    304.41 o 
   9   4   0    46870.73    45641.96    426.38 o 
  10   4   0    25986.53    26332.60    258.06 o 
  11   4   0     6918.17     6853.93    159.41 o 
  12   4   0     6211.19     6136.28    175.94 o 
  13   4   0     8472.95     8506.95    214.54 o 
  14   4   0     9191.39    10061.79    378.68 o 
  15   4   0      686.31      683.95    106.94 o 
  16   4   0     3744.22     4150.09    280.96 o 
  17   4   0      138.04      209.71     68.02 o 
  18   4   0     2230.12     2547.36    431.29 o 
  19   4   0       82.47       74.93     71.12 o 
   1   5   0   180974.95   181581.83    396.03 o 
   2   5   0     5399.63     5092.79     65.95 o 
   3   5   0    22804.32    22109.60    196.69 o 
   4   5   0    31866.07    31720.64    270.05 o 
   5   5   0    39292.08    40243.21    337.52 o 
   6   5   0    20757.15    19595.29    224.04 o 
   7   5   0      669.60      799.40     78.78 o 
   8   5   0    37120.77    35936.40    238.20 o 
   9   5   0       73.72       89.86     48.92 o 
  10   5   0    12230.20    12891.25    136.91 o 
  11   5   0    25612.18    26999.85    337.08 o 
  12   5   0    13358.84    14535.42    205.85 o 
  13   5   0     2984.21     2904.08    197.23 o 
  14   5   0     1738.28     1655.27    188.96 o 
  15   5   0     9678.11     9561.34    369.43 o 
  16   5   0      808.70      603.49     89.92 o 
  17   5   0     1892.06     1857.13    284.39 o 
  18   5   0      143.13      172.77     63.73 o 
  19   5   0     1003.81      611.32    204.48 o 
   0   6   0    96346.17    94436.22    985.16 o 
   1   6   0    19350.68    19521.13    179.58 o 
   2   6   0    53638.04    51878.39    741.85 o 
   3   6   0     3569.69     2781.93     60.60 o 
   4   6   0      574.63      562.74     48.03 o 
   5   6   0    21972.77    20865.72    292.14 o 
   6   6   0    36195.54    34810.48    239.97 o 
   7   6   0     4167.45     4227.06     99.95 o 
   8   6   0     3016.55     2858.88    119.36 o 
   9   6   0     3616.13     3797.93     96.00 o 
  10   6   0     7376.63     7611.83    146.63 o 
  11   6   0     3283.14     3062.17     82.73 o 
  12   6   0     1522.30     1319.36    149.43 o 
  13   6   0     3200.12     3237.30    365.63 o 
  14   6   0       10.49       59.47     29.70 o 
  15   6   0      717.94      564.85     98.17 o 
  16   6   0     1056.29      831.75    236.41 o 
  17   6   0     3853.29     4311.37    145.35 o 
  18   6   0     1332.35     1307.24    234.61 o 
  19   6   0     1442.72     1077.02    289.38 o 
   1   7   0      836.05      756.50     33.90 o 
   2   7   0     6225.84     6283.96     94.37 o 
   3   7   0     6202.67     7407.32    114.82 o 
   4   7   0    11498.17    10388.61    214.78 o 
   5   7   0     1253.25     1724.01    101.78 o 
   6   7   0    14065.22    12882.38    157.75 o 
   7   7   0       24.02       61.49     19.92 o 
   8   7   0    26043.88    25876.08    276.98 o 
   9   7   0     3926.41     3912.99     83.74 o 
  10   7   0     7507.04     7722.22    135.28 o 
  11   7   0       26.53       64.59     18.52 o 
  12   7   0      153.21      228.33     37.46 o 
  13   7   0     2597.82     2855.60    156.92 o 
  14   7   0      752.76      662.80    114.12 o 
  15   7   0     3042.41     2515.87    215.05 o 
  16   7   0       44.35       79.31     34.02 o 
  17   7   0      142.67      183.49     78.12 o 
  18   7   0       13.56       46.28    102.64 o 
  19   7   0      557.64      431.02     94.21 o 
   0   8   0      757.82      722.79     54.66 o 
   1   8   0     6931.26     6528.01     98.68 o 
   2   8   0    15537.33    15155.51    147.85 o 
   3   8   0     3521.49     3031.33     64.31 o 
   4   8   0     8321.46     7904.42    119.69 o 
   5   8   0     6603.24     6934.60    133.13 o 
   6   8   0     1083.00     1074.52     85.32 o 
   7   8   0    13539.58    13728.68    169.85 o 
   8   8   0      287.44      383.21     40.02 o 
   9   8   0     1203.55     1302.51     85.45 o 
  10   8   0     6502.51     6257.72    117.24 o 
  11   8   0     1076.22     1163.44    120.37 o 
  12   8   0     2115.77     1812.07    122.62 o 
  13   8   0     1923.49     2058.30    217.68 o 
  14   8   0     3456.57     3106.56    188.02 o 
  15   8   0      400.73      263.91     52.80 o 
  16   8   0     1448.35     1496.30    226.73 o 
  17   8   0      710.59      691.07    128.37 o 
  18   8   0        2.99       53.20     47.89 o 
  19   8   0       41.52      138.40     59.12 o 
   1   9   0      931.88      994.00     70.88 o 
   2   9   0      133.22      183.30     22.12 o 
   3   9   0     6113.47     5522.76     89.54 o 
   4   9   0    13856.08    14667.79    150.32 o 
   5   9   0     7657.81     7283.64    149.89 o 
   6   9   0     2943.77     2599.98     93.24 o 
   7   9   0     6978.34     7174.56    134.98 o 
   8   9   0    21072.32    21707.14    201.35 o 
   9   9   0      560.00      557.13     50.89 o 
  10   9   0      342.90      303.10     46.30 o 
  11   9   0     1332.30     1379.99    120.55 o 
  12   9   0       63.43      109.99     26.46 o 
  13   9   0     1142.56     1378.25    186.99 o 
  14   9   0      347.44      283.13     65.04 o 
  15   9   0      818.18      710.40    115.16 o 
  16   9   0      308.92      235.10     74.95 o 
  17   9   0       52.63       97.70     52.15 o 
  18   9   0      556.00      382.05    123.92 o 
   0  10   0    18321.98    18996.38    656.72 o 
   1  10   0       99.30      155.61     18.80 o 
   2  10   0     1149.55      845.76     72.70 o 
   3  10   0    17117.24    17783.92    177.56 o 
   4  10   0      794.18     1005.01     49.92 o 
   5  10   0     3761.70     3793.38     89.58 o 
   6  10   0     7086.91     7136.75    187.79 o 
   7  10   0     6706.85     6773.04    126.55 o 
   8  10   0      148.79      309.77     38.70 o 
   9  10   0     2987.18     2843.85     82.53 o 
  10  10   0     8203.76     8430.16    162.25 o 
  11  10   0      401.53      427.82     62.21 o 
  12  10   0       74.64       60.59     22.64 o 
  13  10   0     3804.25     3886.21    141.52 o 
  14  10   0     3163.84     2998.67    154.89 o 
  15  10   0      129.48      105.12     31.61 o 
  16  10   0       54.50       26.08     46.38 o 
  17  10   0      159.69      160.27     80.77 o 
  18  10   0      148.07      218.18    100.27 o 
   1  11   0      277.72      438.30     41.18 o 
   2  11   0      615.10      595.29    127.33 o 
   3  11   0      374.61      391.27     63.67 o 
   4  11   0     9658.44     9180.79    162.47 o 
   5  11   0      168.09      234.96     27.05 o 
   6  11   0    14689.00    15374.24    186.31 o 
   7  11   0       48.13       81.45     26.68 o 
   8  11   0      449.78      612.10     57.68 o 
   9  11   0      387.67      361.89     46.55 o 
  10  11   0      208.62      248.13     34.06 o 
  11  11   0      216.82      255.22     38.97 o 
  12  11   0     2776.24     2958.63    140.59 o 
  13  11   0     1975.90     1768.19    177.21 o 
  14  11   0      157.18      154.05     40.56 o 
  15  11   0      403.64      282.22    112.60 o 
  16  11   0      426.11      398.06     85.65 o 
  17  11   0      321.85      306.68     78.86 o 
  18  11   0      317.43      231.29     94.70 o 
   0  12   0     6343.15     6095.85    157.49 o 
   1  12   0    12602.48    12395.01    146.97 o 
   2  12   0     3441.58     3304.18     88.95 o 
   3  12   0      161.46      111.36     22.55 o 
   4  12   0    40259.86    42035.98    278.22 o 
   5  12   0      476.42      282.24     35.31 o 
   6  12   0    15044.19    15405.64    198.38 o 
   7  12   0     8570.17     9068.88    231.94 o 
   8  12   0     6468.08     6281.06    127.55 o 
   9  12   0    10622.53    10888.14    169.95 o 
  10  12   0    15758.31    16178.56    258.85 o 
  11  12   0      920.83     1266.74    114.52 o 
  12  12   0      134.32      245.41     49.45 o 
  13  12   0     5386.11     5496.83    238.68 o 
  14  12   0       56.24       92.84     96.77 o 
  15  12   0     1104.52      987.22    303.07 o 
  16  12   0     1945.16     2093.49    125.15 o 
  17  12   0     2063.73     1323.57    329.79 o 
  18  12   0      233.68      264.70    153.39 o 
   1  13   0     7018.11     7583.74    164.29 o 
   2  13   0     1351.49     1339.20     44.58 o 
   3  13   0       22.67       64.92     27.74 o 
   4  13   0    22731.84    23429.32    283.49 o 
   5  13   0     1425.41     1636.24     71.55 o 
   6  13   0       23.70       68.14     32.30 o 
   7  13   0     1418.64     1297.24     58.96 o 
   8  13   0     5883.71     6103.93    108.00 o 
   9  13   0      912.88      969.03     96.10 o 
  10  13   0      120.03      194.97     54.40 o 
  11  13   0     1931.99     1803.15     80.70 o 
  12  13   0     1260.20     1465.49    129.61 o 
  13  13   0      293.14      160.50     61.25 o 
  14  13   0     2156.71     2210.02    203.56 o 
  15  13   0     2621.95     2601.84    120.37 o 
  16  13   0      397.89      290.27     93.49 o 
  17  13   0     2165.87     2413.81   1585.46 o 
  18  13   0     1112.33      879.51    351.19 o 
   0  14   0     6915.44     6604.04    171.96 o 
   1  14   0      881.38     1321.62     97.35 o 
   2  14   0     5372.27     5233.25     99.69 o 
   3  14   0     8178.68     8168.14    143.17 o 
   4  14   0     1002.79     1105.41     81.15 o 
   5  14   0     2699.09     2291.31     84.46 o 
   6  14   0     2038.19     2078.08    121.62 o 
   7  14   0      314.95      379.66     41.86 o 
   8  14   0     9254.36     9575.71    194.71 o 
   9  14   0     3469.22     3525.70    158.91 o 
  10  14   0      456.54      398.72     52.22 o 
  11  14   0      621.41      672.01    120.69 o 
  12  14   0     2602.37     2722.44    119.27 o 
  13  14   0     1311.91      971.38    151.38 o 
  14  14   0     1197.80     1176.62    176.54 o 
  15  14   0      968.76      868.94    200.86 o 
  16  14   0        7.55       20.86     37.87 o 
  17  14   0      841.39      703.91    287.93 o 
   1  15   0    10261.12    11971.79    205.91 o 
   2  15   0      585.00      750.40     65.24 o 
   3  15   0    17890.57    17505.53    368.62 o 
   4  15   0     2303.77     2083.56     61.39 o 
   5  15   0    13649.40    14063.14    188.63 o 
   6  15   0      328.74      346.00     64.52 o 
   7  15   0     5347.89     5443.46    128.85 o 
   8  15   0     8801.78     8765.82    238.34 o 
   9  15   0     3867.35     3867.65    248.87 o 
  10  15   0     3693.40     4067.18    126.05 o 
  11  15   0      303.09      282.55     53.03 o 
  12  15   0     3699.87     3435.54    271.74 o 
  13  15   0      253.17      180.82     34.64 o 
  14  15   0     3512.16     3717.29    155.67 o 
  15  15   0      654.77      692.50     91.91 o 
  16  15   0     2185.24     2287.12    630.17 o 
  17  15   0     1289.74      884.46    471.43 o 
   0  16   0    45802.82    48678.80    379.94 o 
   1  16   0     3447.76     3282.05     64.37 o 
   2  16   0     6200.40     6327.32    121.42 o 
   3  16   0     9285.32     9221.84    134.34 o 
   4  16   0     2483.25     2643.36     69.55 o 
   5  16   0      468.48      507.54     60.39 o 
   6  16   0     1443.39     1562.20     65.92 o 
   7  16   0     1034.85     1044.34     75.42 o 
   8  16   0      627.29      661.41     72.55 o 
   9  16   0       29.43       41.89     34.30 o 
  10  16   0      244.14      373.82     56.79 o 
  11  16   0       56.07       38.92     28.43 o 
  12  16   0       12.68       18.46     33.73 o 
  13  16   0     3670.03     3631.88    507.28 o 
  14  16   0      206.12      333.88    135.10 o 
  15  16   0       18.76       -2.14     60.62 o 
  16  16   0       34.44      126.76    100.85 o 
  17  16   0     1408.94     1048.04    379.81 o 
   1  17   0     7434.48     7659.12    136.01 o 
   2  17   0      106.31      195.23     30.99 o 
   3  17   0     2465.20     2581.88     76.14 o 
   4  17   0       82.96      149.19     22.99 o 
   5  17   0      384.85      377.14     38.46 o 
   6  17   0     2034.29     2082.72     73.80 o 
   7  17   0     3215.62     3123.46     75.97 o 
   8  17   0     2268.33     2486.84     61.82 o 
   9  17   0       69.21      139.40     24.12 o 
  10  17   0      308.00      274.94     41.51 o 
  11  17   0      262.99      328.81     63.38 o 
  12  17   0      260.99      220.27     48.97 o 
  13  17   0      179.43      267.22    141.95 o 
  14  17   0      472.68      309.48     73.66 o 
  15  17   0      983.15     1463.75    538.83 o 
  16  17   0      113.69      209.81     97.45 o 
  17  17   0       11.28      -51.29    139.95 o 
   0  18   0     8842.09     9339.48    192.50 o 
   1  18   0       57.49       84.52     29.75 o 
   2  18   0     2643.65     2549.02    100.30 o 
   3  18   0      215.53      282.04     36.21 o 
   4  18   0     8817.79     9332.06    217.25 o 
   5  18   0     6904.69     6791.69    118.90 o 
   6  18   0      657.62      733.64     79.34 o 
   7  18   0     8339.08     8409.63    176.88 o 
   8  18   0      842.35      934.62     74.72 o 
   9  18   0     5349.58     5704.52    166.37 o 
  10  18   0     1476.41     1602.17    108.36 o 
  11  18   0     2684.75     2794.88     90.97 o 
  12  18   0       49.74       47.82     18.18 o 
  13  18   0     3214.79     3211.43    124.38 o 
  14  18   0     1386.42     1355.52     74.70 o 
  15  18   0     1710.55     1335.30    619.00 o 
   1  19   0    12676.76    13500.19    142.58 o 
   2  19   0     7751.01     7418.67    151.62 o 
   3  19   0     1492.13     1681.01    100.04 o 
   4  19   0      661.66      709.94     70.84 o 
   5  19   0     4024.46     4144.55    200.63 o 
   6  19   0    12169.86    11711.47    217.70 o 
   7  19   0       36.74       25.73     19.99 o 
   8  19   0     4762.04     4925.32    254.97 o 
   9  19   0      690.36      563.80     95.62 o 
  10  19   0     3653.19     3417.35    111.34 o 
  11  19   0      239.62      276.07     43.80 o 
  12  19   0       15.27       37.14     27.47 o 
  13  19   0      133.03      212.58     50.93 o 
  14  19   0      412.13      648.12    146.00 o 
  15  19   0      262.95      279.01     99.40 o 
  16  19   0      855.49      832.64    516.13 o 
   0  20   0    18773.25    18381.90    470.20 o 
   1  20   0        2.55       49.06     20.20 o 
   2  20   0    20921.23    20793.10    254.32 o 
   3  20   0     3560.06     3562.57    138.60 o 
   4  20   0    13873.25    14582.10    197.53 o 
   5  20   0      112.46       93.91     35.62 o 
   6  20   0      574.54      501.78     54.34 o 
   7  20   0     1307.82     1384.60    107.19 o 
   8  20   0      794.57      855.24     88.39 o 
   9  20   0     1639.52     1851.88     66.32 o 
  10  20   0      486.44      399.35     55.68 o 
  11  20   0       15.72       54.76     92.87 o 
  12  20   0      625.07      538.71     75.50 o 
  13  20   0      285.89      218.00     52.57 o 
  14  20   0     1404.81     1356.39    463.05 o 
  15  20   0      281.80      235.61    104.19 o 
   1  21   0     2681.66     2765.52    104.17 o 
   2  21   0      869.68      961.07    104.65 o 
   3  21   0     4778.88     4842.24     94.43 o 
   4  21   0     4431.32     4435.72    221.14 o 
   5  21   0       87.08      107.00     24.42 o 
   6  21   0    13539.17    14220.48    285.71 o 
   7  21   0      175.83      197.46     44.78 o 
   8  21   0     1754.43     2084.41    111.95 o 
   9  21   0    12515.30    12393.25    272.47 o 
  10  21   0     9074.94     9810.91    358.21 o 
  11  21   0     5663.36     6166.35    370.30 o 
  12  21   0     2722.80     2848.04    189.71 o 
  13  21   0     8134.29     9426.65    347.45 o 
  14  21   0     4761.99     5652.73    267.71 o 
  15  21   0     4030.39     4513.59    326.11 o 
   0  22   0    21953.10    21763.90    475.61 o 
   1  22   0     1030.01     1199.74    107.89 o 
   2  22   0     5297.51     5321.58    174.49 o 
   3  22   0     5551.39     5699.51    135.32 o 
   4  22   0    10140.18    10934.10    164.86 o 
   5  22   0     5223.21     5269.03    190.22 o 
   6  22   0     2987.45     2595.29    158.40 o 
   7  22   0     9725.24    10412.81    338.40 o 
   8  22   0       68.26        7.00     19.75 o 
   9  22   0     1269.73     1164.72     85.33 o 
  10  22   0       17.22       36.33     73.58 o 
  11  22   0      904.42      920.74    130.97 o 
  12  22   0     2762.94     3410.59    606.27 o 
  13  22   0      126.01      -72.04    158.52 o 
  14  22   0     1521.38     1430.69    343.21 o 
  15  22   0      708.04      532.22    152.55 o 
   1  23   0     9951.75    10635.18    156.74 o 
   2  23   0      446.73      577.84     55.16 o 
   3  23   0    15490.55    15610.65    225.86 o 
   4  23   0    24308.60    23292.51    392.52 o 
   5  23   0     3776.88     3776.33    166.93 o 
   6  23   0     8070.42     8590.77    200.26 o 
   7  23   0     6559.49     6871.57    204.94 o 
   8  23   0    10061.75    10153.14    223.11 o 
   9  23   0       65.82       89.54     34.75 o 
  10  23   0     2109.98     2552.88    626.50 o 
  11  23   0       40.76      -71.11    165.29 o 
  12  23   0      439.12      330.40     99.23 o 
  13  23   0     1840.16     2054.04    666.40 o 
  14  23   0       28.79       -4.57    148.91 o 
   0  24   0     4526.49     4688.06    227.15 o 
   1  24   0     2265.59     2272.58    143.94 o 
   2  24   0     3090.33     3449.90    162.52 o 
   3  24   0     9737.46     9825.03    184.68 o 
   4  24   0     2506.12     2013.11    279.35 o 
   5  24   0    32295.34    33272.55    530.08 o 
   6  24   0      337.22      243.78     54.20 o 
   7  24   0    16279.29    16454.86    453.96 o 
   8  24   0     7964.38     8726.04    468.56 o 
   9  24   0     8737.93     9441.09    297.41 o 
  10  24   0     7216.94     7453.04    504.13 o 
  11  24   0     4674.63     5954.01    751.16 o 
  12  24   0    14206.15    15505.01   4266.65 o 
  13  24   0     3643.95     3250.69    742.72 o 
  14  24   0     7611.51     9095.30    529.81 o 
   1  25   0    18112.00    19186.56    289.38 o 
   2  25   0     1080.42      999.44    104.26 o 
   3  25   0    12411.43    12253.48    199.38 o 
   4  25   0     2156.40     2035.37    137.49 o 
   5  25   0    12752.70    12027.66    279.04 o 
   6  25   0     3382.05     3233.44    145.95 o 
   7  25   0      103.84      113.09     31.97 o 
   8  25   0     3280.11     3096.93    251.02 o 
   9  25   0      269.32      346.62    209.81 o 
  10  25   0     1061.06     1091.58    261.85 o 
  11  25   0     2439.55     1955.79    483.86 o 
  12  25   0     3103.24     2894.42    537.97 o 
  13  25   0     3004.61     3176.51    256.50 o 
   0  26   0    10192.50     9854.38    234.23 o 
   1  26   0      857.93      956.82     91.63 o 
   2  26   0    40508.81    41207.77    861.42 o 
   3  26   0     3847.86     3696.15    125.26 o 
   4  26   0    10251.74    10181.27    258.24 o 
   5  26   0    12071.30    12266.34    473.54 o 
   6  26   0     3724.77     3702.02    153.75 o 
   7  26   0     4327.68     4878.38    234.77 o 
   8  26   0      824.72     1011.27    279.22 o 
   9  26   0     3653.11     4316.85    638.64 o 
  10  26   0      726.43      527.14    132.04 o 
  11  26   0      772.68      690.34    263.50 o 
  12  26   0     1011.19      977.90    222.41 o 
  13  26   0      102.93      173.22    157.76 o 
   1  27   0      286.60      283.81     33.63 o 
   2  27   0     3246.54     3249.85    127.00 o 
   3  27   0      457.34      565.85     54.73 o 
   4  27   0    14276.82    15101.81    568.56 o 
   5  27   0      598.63      544.51     79.86 o 
   6  27   0    16957.04    18423.31    627.89 o 
   7  27   0     1496.19     1332.91    179.23 o 
   8  27   0     5797.65     6132.73    849.44 o 
   9  27   0     2693.04     2628.27    516.66 o 
  10  27   0     1750.96     2041.95    608.40 o 
  11  27   0     6670.89     7919.35    409.20 o 
  12  27   0     4114.65     4531.67    583.55 o 
   0  28   0     5243.29     4873.15    250.63 o 
   1  28   0      306.16      302.44     41.41 o 
   2  28   0     7559.42     7443.91    259.03 o 
   3  28   0     4933.58     4904.06    270.51 o 
   4  28   0    10335.91    10451.32    397.80 o 
   5  28   0     7023.67     7217.52    355.44 o 
   6  28   0     2616.23     3025.49    220.21 o 
   7  28   0     5634.43     6483.06   2377.54 o 
   8  28   0      525.88      542.35    155.30 o 
   9  28   0     1162.02     1056.90    245.09 o 
  10  28   0       46.37       43.04     84.56 o 
  11  28   0     1506.96     1088.30    459.71 o 
  12  28   0     1038.30     1008.29    203.30 o 
   1  29   0    10799.91    10897.96    425.65 o 
   2  29   0      339.36      318.35     39.85 o 
   3  29   0    10406.47    10764.49    362.14 o 
   4  29   0     3962.84     4585.65    336.07 o 
   5  29   0     1747.88     1838.63    165.88 o 
   6  29   0     2154.94     1773.41    532.69 o 
   7  29   0      849.87      643.22    217.68 o 
   8  29   0     1115.87     1026.70    238.67 o 
   9  29   0      478.60      535.01    121.64 o 
  10  29   0     1884.38     1954.11    498.70 o 
  11  29   0      481.18      331.67    105.73 o 
   0  30   0     2013.18     1820.25    250.43 o 
   1  30   0        1.40       53.17     25.90 o 
   2  30   0       66.06       90.85     51.41 o 
   3  30   0     1893.94     2047.43    286.34 o 
   4  30   0     1308.83     1289.14    119.97 o 
   5  30   0     3597.55     3900.11    472.30 o 
   6  30   0      855.33      869.42    264.46 o 
   7  30   0     4355.91     4036.56    502.74 o 
   8  30   0     2466.82     2797.04    399.34 o 
   9  30   0     1843.85     1840.56    561.02 o 
  10  30   0     1879.99     1474.07    437.36 o 
  11  30   0     4523.99     4066.01   1034.18 o 
   1  31   0     4593.24     4968.51    134.57 o 
   2  31   0     1448.09     1376.86    182.87 o 
   3  31   0     6623.51     7200.36    215.45 o 
   4  31   0     1744.78     1775.87    262.86 o 
   5  31   0     2804.72     2870.73    671.31 o 
   6  31   0     4479.02     4099.77    834.30 o 
   7  31   0      548.82      476.55    176.91 o 
   8  31   0      259.89      151.46    117.51 o 
   9  31   0       68.66      244.28    164.36 o 
  10  31   0      898.06      920.69    350.14 o 
   0  32   0     3047.16     3460.01    326.69 o 
   1  32   0       15.68       80.63     41.00 o 
   2  32   0     5203.70     5191.75    369.44 o 
   3  32   0     1552.02     1520.67    251.61 o 
   4  32   0     1148.88     1028.86    314.49 o 
   5  32   0     1237.84      952.69    277.92 o 
   6  32   0     1338.76     1232.72    370.71 o 
   7  32   0      397.09      599.78    137.16 o 
   8  32   0     1368.85      934.67    379.33 o 
   9  32   0      205.62      256.38    171.04 o 
   1  33   0      665.93      496.92     94.46 o 
   2  33   0      285.07      250.74     59.48 o 
   3  33   0      452.58      442.74    117.09 o 
   4  33   0      504.95      420.26    185.15 o 
   5  33   0      349.03      400.57    128.39 o 
   6  33   0     3273.49     2347.97   1566.31 o 
   7  33   0     1658.18     1372.90    488.63 o 
   8  33   0     2366.55     1682.69    484.18 o 
   0  34   0     3895.82     4095.70    181.94 o 
   1  34   0      343.21      180.25    104.20 o 
   2  34   0     5205.87     5244.19    630.75 o 
   3  34   0       48.46       15.06     53.90 o 
   4  34   0     1615.69     1380.28    419.32 o 
   5  34   0      743.64      515.92    173.53 o 
   6  34   0      243.12      383.81    174.65 o 
   7  34   0       84.99       81.70     93.49 o 
   1  35   0     3864.47     3716.21    241.59 o 
   2  35   0       39.85      123.86     84.39 o 
   3  35   0     2369.20     1436.41    444.99 o 
   4  35   0       82.63       85.47     84.43 o 
   5  35   0      902.69      608.25    217.72 o 
   1  36   0      171.78      162.88     56.65 o 
   2  36   0     1535.97     1159.04    311.16 o 
   3  36   0      134.75      108.28     77.36 o 
 -19   1   1       33.37      189.07     92.91 o 
 -18   1   1     2230.00     1845.11    357.11 o 
 -17   1   1      337.61      414.21    105.05 o 
 -16   1   1      349.45      414.14     67.92 o 
 -15   1   1      867.24     1004.17    231.42 o 
 -14   1   1     6159.58     6476.29    221.38 o 
 -13   1   1      477.56      381.28     68.15 o 
 -12   1   1       92.11      140.29     38.92 o 
 -11   1   1     2784.62     2762.53    160.18 o 
 -10   1   1    10466.46    10918.19    204.53 o 
  -9   1   1     7393.24     7177.99    143.53 o 
  -8   1   1    17854.63    18594.62    226.56 o 
  -7   1   1     7365.98     7090.62    135.01 o 
  -6   1   1    22061.55    21520.81    218.12 o 
  -5   1   1    58065.40    61262.26    569.18 o 
  -4   1   1    10864.57    10239.97    150.67 o 
  -3   1   1    26851.38    26755.71    226.88 o 
  -2   1   1    13331.17    14067.01    333.38 o 
   2   1   1     2057.06     1692.85    136.96 o 
   3   1   1      131.81      273.31     25.15 o 
   4   1   1        4.30       45.09     12.03 o 
   5   1   1     2016.02     2052.86     44.36 o 
   6   1   1     7331.08     7137.27    139.68 o 
   7   1   1      214.51      230.87     28.75 o 
   8   1   1     2757.83     2851.23     69.64 o 
   9   1   1      401.77      404.31     48.11 o 
  10   1   1      151.54      167.14     38.52 o 
  11   1   1       86.79      110.39     31.24 o 
  12   1   1     2893.67     3120.18    163.44 o 
  13   1   1     4318.02     4497.96    162.81 o 
  14   1   1      932.41      680.59    105.61 o 
  15   1   1     4274.77     4061.37    308.18 o 
  16   1   1      409.49      379.31    111.23 o 
  17   1   1      483.31      507.18     97.95 o 
  18   1   1      716.52      515.67    119.64 o 
  19   1   1      578.51      408.58    147.65 o 
 -19   2   1      203.52      270.39     88.35 o 
 -18   2   1       51.93      223.51    105.03 o 
 -17   2   1      539.81      538.52    118.01 o 
 -16   2   1      288.58      385.40    168.06 o 
 -15   2   1      310.23      534.43    111.59 o 
 -14   2   1      162.71      156.48     58.14 o 
 -13   2   1    11346.78    11484.79    234.00 o 
 -12   2   1       97.54      205.92     39.34 o 
 -11   2   1      118.13      129.36     30.42 o 
 -10   2   1    10118.36    10044.53    188.92 o 
  -9   2   1     9488.92     9793.25    148.55 o 
  -8   2   1    32023.14    33454.55    208.99 o 
  -7   2   1    14003.47    14252.58    177.00 o 
  -6   2   1     3563.00     4084.40     90.83 o 
  -5   2   1     5434.02     4579.24     92.66 o 
  -4   2   1    53182.00    57105.68    360.10 o 
  -2   2   1    24080.54    26008.06    208.06 o 
   2   2   1    47301.29    49761.03    382.70 o 
   3   2   1     3033.66     3385.95     63.85 o 
   4   2   1    29560.29    30293.12    179.76 o 
   5   2   1     4035.53     3693.84     75.72 o 
   6   2   1     3085.75     2595.00     66.17 o 
   7   2   1      978.26      820.00     72.81 o 
   8   2   1     1196.43     1355.48     56.64 o 
   9   2   1    15473.23    15212.67    286.48 o 
  10   2   1     5244.16     5557.90     79.53 o 
  11   2   1     2871.18     3468.84     79.74 o 
  12   2   1      576.84      629.14     69.17 o 
  13   2   1     3076.07     3227.90    188.83 o 
  14   2   1     8063.70     8184.04    233.02 o 
  15   2   1     3300.93     2936.50    296.92 o 
  16   2   1      838.67      734.03    179.02 o 
  17   2   1      754.08      553.81     97.09 o 
  18   2   1     2278.75     2235.76    337.06 o 
  19   2   1     1445.38     1021.63    315.20 o 
 -19   3   1       80.39       77.43    111.38 o 
 -18   3   1     2408.33     2125.94    518.39 o 
 -17   3   1      740.15      603.03    101.63 o 
 -16   3   1       23.83      113.78     59.40 o 
 -15   3   1      115.65      126.48     52.00 o 
 -14   3   1      988.59      920.26    148.96 o 
 -13   3   1    11867.77    11408.41    225.42 o 
 -12   3   1      381.79      288.51     38.43 o 
 -11   3   1      136.34      194.62     54.90 o 
 -10   3   1      709.60      669.56     81.32 o 
  -9   3   1     4563.08     4560.63    106.03 o 
  -8   3   1      806.68      861.33     86.50 o 
  -7   3   1      124.16      116.83     46.94 o 
  -6   3   1      319.72      408.93     44.08 o 
  -5   3   1     7950.49     8331.25    135.26 o 
  -4   3   1      871.23      803.30     86.23 o 
  -3   3   1      251.80      381.95     45.31 o 
  -2   3   1     5527.52     5666.52     86.41 o 
  -1   3   1     6896.67     8416.26    237.25 o 
   1   3   1       33.38       42.76     17.72 o 
   2   3   1     1485.03     1351.02    257.88 o 
   3   3   1     5144.07     4931.66     44.29 o 
   4   3   1     1483.61     1782.99     53.35 o 
   5   3   1     1848.00     1984.48     49.31 o 
   6   3   1      272.86      608.43     70.82 o 
   7   3   1      400.27      366.71     37.49 o 
   8   3   1        1.72       50.51     26.07 o 
   9   3   1     8637.52     8393.36    146.46 o 
  10   3   1      270.46      448.43     48.41 o 
  11   3   1       42.15       50.02     27.77 o 
  12   3   1      351.04      355.88     47.15 o 
  13   3   1     1104.89      968.46    102.91 o 
  14   3   1     1821.76     1644.43    240.09 o 
  15   3   1      686.34      545.81     76.96 o 
  16   3   1      147.38      112.65     37.64 o 
  17   3   1     1283.54     1162.81    232.37 o 
  18   3   1        0.93       27.55     65.39 o 
  19   3   1     1098.35     1125.09    178.65 o 
 -19   4   1     1202.46      770.76    237.67 o 
 -18   4   1      177.86      144.13     62.80 o 
 -17   4   1     7119.35     7989.10    190.82 o 
 -16   4   1      810.60      607.11    137.01 o 
 -15   4   1     3421.11     3199.27    325.90 o 
 -14   4   1      127.33      126.93     72.25 o 
 -13   4   1    11665.92    12801.78    429.75 o 
 -12   4   1     2440.29     2391.02    192.85 o 
 -11   4   1     4987.86     4973.74    113.58 o 
 -10   4   1      712.29      742.64     77.44 o 
  -9   4   1      139.04      182.00     31.16 o 
  -8   4   1    11304.68     9854.80    178.91 o 
  -7   4   1      937.78     1364.12     60.47 o 
  -6   4   1       99.86      158.45     25.91 o 
  -5   4   1     2002.23     1813.81     59.74 o 
  -4   4   1    12182.14    13073.55    163.73 o 
  -3   4   1    22415.18    21316.91    409.48 o 
  -2   4   1      563.68      691.56     28.53 o 
  -1   4   1    34001.23    32372.82    247.18 o 
   0   4   1    16609.49    18316.25    194.13 o 
   2   4   1    35860.07    38528.84    315.89 o 
   3   4   1     2541.97     2864.63     59.67 o 
   4   4   1     9370.03     7561.95    112.69 o 
   5   4   1       39.62       98.28     17.73 o 
   6   4   1    23337.85    23233.96    317.20 o 
   7   4   1     2174.49     1849.67     62.10 o 
   8   4   1    24531.03    25932.15    352.08 o 
   9   4   1     5486.60     5424.18    109.49 o 
  10   4   1    16729.95    17449.42    205.95 o 
  11   4   1     2032.12     2105.31     97.00 o 
  12   4   1      503.76      622.22     79.68 o 
  13   4   1     4926.10     4576.86    133.56 o 
  14   4   1     5025.35     5140.70    379.34 o 
  15   4   1       36.95       65.55     63.54 o 
  16   4   1      231.10      161.59     42.97 o 
  17   4   1      205.06      394.23    114.17 o 
  18   4   1      571.40      538.41    111.21 o 
  19   4   1      313.86      560.81    168.49 o 
 -19   5   1      203.82      175.34     73.20 o 
 -18   5   1      244.30      273.81     47.28 o 
 -17   5   1       17.66       45.74     35.29 o 
 -16   5   1      184.55      186.38     51.62 o 
 -15   5   1      427.41      446.80     78.53 o 
 -14   5   1     4833.71     5047.74    213.39 o 
 -13   5   1     3078.64     3102.61    161.61 o 
 -12   5   1      549.49      646.40     94.87 o 
 -11   5   1     2774.58     2650.50    125.74 o 
 -10   5   1     3488.28     3382.49     79.47 o 
  -9   5   1    36896.08    36704.56    312.35 o 
  -8   5   1    27496.89    27491.77    258.51 o 
  -7   5   1    14701.81    14808.20    193.25 o 
  -6   5   1     2323.09     2268.48     56.40 o 
  -5   5   1     6769.72     5988.77    113.62 o 
  -4   5   1     2751.72     2452.05     61.96 o 
  -3   5   1     1446.32     1806.84     51.22 o 
  -2   5   1     9878.52     8953.69    156.83 o 
  -1   5   1     1837.38     1600.43     40.52 o 
   0   5   1    10450.29    10881.77    171.72 o 
   1   5   1       73.43      129.59     19.80 o 
   2   5   1    14221.87    14440.68    203.14 o 
   3   5   1     3103.66     3692.64     97.68 o 
   4   5   1      994.52     1108.86     71.73 o 
   5   5   1    50187.16    48276.11    286.08 o 
   6   5   1      768.86      940.19     39.36 o 
   7   5   1     1111.56     1393.95     91.16 o 
   8   5   1    20244.39    20483.79    465.07 o 
   9   5   1     3332.68     3011.36    121.15 o 
  10   5   1     9362.96     9469.28    157.40 o 
  11   5   1      890.63      962.36     91.14 o 
  12   5   1      658.60      620.02     65.57 o 
  13   5   1      931.41      977.51    118.90 o 
  14   5   1     6573.03     6297.58    261.68 o 
  15   5   1     1259.97     1109.06    187.47 o 
  16   5   1     1987.09     1413.38    344.76 o 
  17   5   1     1204.47     1133.03    244.66 o 
  18   5   1     4113.01     4370.27    180.28 o 
  19   5   1     1282.22      790.64    316.63 o 
 -19   6   1      913.82      731.66    242.77 o 
 -18   6   1      159.32      130.48     62.86 o 
 -17   6   1      868.03      751.25    129.36 o 
 -16   6   1      149.62      240.02     70.66 o 
 -15   6   1       45.17       87.40     27.04 o 
 -14   6   1     1483.27     1219.11    187.96 o 
 -13   6   1       87.21      115.69     43.49 o 
 -12   6   1       31.98       86.11     27.54 o 
 -11   6   1     1744.04     1560.62    126.67 o 
 -10   6   1     4895.33     5203.80    140.05 o 
  -9   6   1       82.08      127.79     27.33 o 
  -8   6   1      196.92      195.22     31.51 o 
  -7   6   1     3071.34     2806.91     90.87 o 
  -6   6   1      118.56      330.99     43.79 o 
  -5   6   1     3833.76     4014.46     84.79 o 
  -4   6   1     9769.81    10708.44    148.65 o 
  -3   6   1    15668.27    14551.58    146.32 o 
  -2   6   1    18759.32    17138.84    165.53 o 
  -1   6   1    13794.31    13835.00    134.12 o 
   0   6   1    66956.99    65868.78    409.23 o 
   1   6   1    59331.74    59152.65    754.30 o 
   2   6   1     1089.56     1146.90    167.24 o 
   3   6   1     8019.44     6388.43    349.45 o 
   4   6   1     2994.04     2661.75     55.88 o 
   5   6   1      241.87      332.51     28.86 o 
   6   6   1        0.64       56.75     27.38 o 
   7   6   1     5283.22     5795.76    110.92 o 
   8   6   1     4372.88     4533.08     92.63 o 
   9   6   1     5350.76     5163.02    114.14 o 
  10   6   1       32.56       96.41     28.02 o 
  11   6   1     3294.23     3621.61    125.10 o 
  12   6   1      715.40      770.13     79.51 o 
  13   6   1     1042.58      987.84    109.57 o 
  14   6   1      101.37      122.67     43.68 o 
  15   6   1      497.48      443.28     79.09 o 
  16   6   1     2440.68     2123.36    247.39 o 
  17   6   1     1372.81     1312.32    272.94 o 
  18   6   1     1664.75     1452.00    245.14 o 
  19   6   1        0.17       -6.51     59.63 o 
 -19   7   1      338.78      410.94    122.96 o 
 -18   7   1     6276.20     6236.50    322.59 o 
 -17   7   1     1288.77      998.73    194.13 o 
 -16   7   1    10679.74    11459.66    579.68 o 
 -15   7   1       70.07       77.90     32.81 o 
 -14   7   1     4262.89     3754.32    272.53 o 
 -13   7   1      299.95      243.56     42.64 o 
 -12   7   1     8157.13     8003.66    256.75 o 
 -11   7   1       34.21       48.54     28.72 o 
 -10   7   1       84.70      135.48     31.10 o 
  -9   7   1    10575.19    10255.69    187.81 o 
  -8   7   1       64.64      131.49     52.96 o 
  -7   7   1      361.21      676.65     75.00 o 
  -6   7   1     5804.30     5595.33    112.29 o 
  -5   7   1      179.02      205.98     22.57 o 
  -4   7   1      805.81      683.35     54.88 o 
  -3   7   1     7897.07     7232.35    111.11 o 
  -2   7   1    15253.43    16451.99    203.43 o 
  -1   7   1    33138.15    34486.34    518.31 o 
   0   7   1     9389.43     9084.91    171.11 o 
   1   7   1   160969.77   156647.17   1599.43 o 
   2   7   1     5318.76     5175.91     83.13 o 
   4   7   1        9.62       53.22     18.46 o 
   5   7   1     5139.93     4719.81     81.99 o 
   6   7   1    14570.72    14312.41    168.84 o 
   7   7   1    68999.08    71492.02    575.97 o 
   8   7   1     2990.67     2638.27     86.75 o 
   9   7   1     7984.60     7904.08    154.03 o 
  10   7   1    17992.31    18406.83    211.73 o 
  11   7   1     6190.59     6535.18    148.52 o 
  12   7   1       23.55       43.07     29.00 o 
  13   7   1       56.12       80.81     35.80 o 
  14   7   1      238.67      265.06     88.66 o 
  15   7   1      672.36      458.63    140.91 o 
  16   7   1      119.44       87.35     36.10 o 
  17   7   1     2333.17     2658.56    152.44 o 
  18   7   1      569.91      549.20    137.35 o 
  19   7   1      520.38      373.36    243.63 o 
 -18   8   1        3.51       36.69     40.15 o 
 -17   8   1      240.86      313.17     83.03 o 
 -16   8   1      114.10       83.92     70.19 o 
 -15   8   1       54.05       89.64     36.57 o 
 -14   8   1     2894.57     3162.80    175.14 o 
 -13   8   1     6983.53     7027.17    188.50 o 
 -12   8   1     1635.42     1581.37    161.57 o 
 -11   8   1     2758.41     2678.70    116.32 o 
 -10   8   1    13516.64    13727.57    215.97 o 
  -9   8   1    24882.79    25610.94    238.34 o 
  -8   8   1      712.27      828.11     77.98 o 
  -7   8   1    57519.22    59165.29    642.30 o 
  -6   8   1     5785.71     6592.61    131.02 o 
  -5   8   1    18055.11    15565.28    234.15 o 
  -4   8   1     7970.04     8742.87    136.26 o 
  -3   8   1    10893.62     9592.30    193.80 o 
  -2   8   1     1744.07     1559.45     72.79 o 
  -1   8   1    16894.78    16425.66    568.13 o 
   0   8   1     3112.74     3097.56     66.30 o 
   1   8   1     3168.06     2529.06     61.81 o 
   2   8   1    12167.17    13376.86    130.48 o 
   3   8   1    11160.83    10546.43    159.18 o 
   4   8   1     3261.04     3202.71     85.62 o 
   5   8   1     1304.75     1137.76     38.52 o 
   6   8   1      282.11      511.04     42.99 o 
   7   8   1     5509.04     5591.87    113.70 o 
   8   8   1      710.02      610.30     61.80 o 
   9   8   1    20316.25    20571.51    217.17 o 
  10   8   1     2079.57     2209.12     88.90 o 
  11   8   1     1267.83     1168.05    129.19 o 
  12   8   1      886.43      750.92     98.32 o 
  13   8   1     1718.48     2144.67    250.81 o 
  14   8   1     2701.86     2563.85    265.08 o 
  15   8   1     2143.36     1943.53    267.03 o 
  16   8   1     4174.70     4695.32    255.53 o 
  17   8   1     1739.03     1604.97    294.35 o 
  18   8   1     2594.94     2192.78    495.82 o 
 -18   9   1     3246.57     4025.05    342.70 o 
 -17   9   1     1189.45     1131.36    218.10 o 
 -16   9   1     1297.00     1407.44    260.83 o 
 -15   9   1      771.66      663.68    110.99 o 
 -14   9   1      512.45      504.20     81.07 o 
 -13   9   1     1129.37      990.71    142.35 o 
 -12   9   1       10.14      118.77     36.21 o 
 -11   9   1    14549.46    14970.26    267.42 o 
 -10   9   1     3231.05     2799.47     91.84 o 
  -9   9   1    26284.28    26546.71    244.91 o 
  -8   9   1     2012.87     1831.63     70.40 o 
  -7   9   1    13417.99    13363.79    173.04 o 
  -6   9   1     3444.66     2980.30     68.42 o 
  -5   9   1     1232.90     1222.73     77.89 o 
  -4   9   1     7971.06     7788.68    143.08 o 
  -3   9   1      548.00      550.37     57.01 o 
  -2   9   1     3913.58     3713.41     82.70 o 
  -1   9   1     5087.66     5779.80     91.43 o 
   0   9   1     9724.04     8407.08    126.45 o 
   1   9   1     8197.20     8880.55    129.76 o 
   2   9   1     6222.79     5893.30    145.52 o 
   3   9   1       28.90      149.63     16.29 o 
   4   9   1      653.95      713.07     78.99 o 
   5   9   1     3164.46     2859.87     46.56 o 
   6   9   1    30644.13    31890.07    520.65 o 
   7   9   1      103.18      112.63     24.47 o 
   8   9   1    15349.17    14877.97    267.63 o 
   9   9   1     1375.39     1460.86    138.70 o 
  10   9   1    13646.29    14628.84    195.88 o 
  11   9   1     2024.91     1894.78    140.37 o 
  12   9   1     5043.06     4863.12    170.28 o 
  13   9   1      305.96      356.73     74.32 o 
  14   9   1       10.45       12.18     30.94 o 
  15   9   1     1152.10     1045.51    150.00 o 
  16   9   1     2111.79     2018.47    229.98 o 
  17   9   1     5931.45     6099.15    284.24 o 
  18   9   1        0.34      121.30     68.60 o 
 -18  10   1       82.10      131.34     69.37 o 
 -17  10   1     9130.48     9478.50    530.35 o 
 -16  10   1      171.28      133.59     52.82 o 
 -15  10   1     3009.62     2689.30    444.42 o 
 -14  10   1      156.32      173.59     32.56 o 
 -13  10   1     6505.50     6084.44    253.90 o 
 -12  10   1     4675.58     4376.80    211.48 o 
 -11  10   1     1729.96     1857.00    137.40 o 
 -10  10   1     5883.11     5970.65    141.24 o 
  -9  10   1      370.63      466.41     61.61 o 
  -8  10   1     5325.64     5506.72    111.82 o 
  -7  10   1      131.07      193.57     36.30 o 
  -6  10   1      842.69      910.31     85.21 o 
  -5  10   1     2649.49     2638.93     66.25 o 
  -4  10   1     7465.76     6577.58    120.23 o 
  -3  10   1     3906.99     3633.80    101.41 o 
  -2  10   1    54041.35    51157.09    343.11 o 
  -1  10   1    84563.27    84112.17    461.50 o 
   0  10   1   136819.09   139948.39   1039.33 o 
   1  10   1    15792.73    16138.11    162.82 o 
   2  10   1    81682.20    82610.85    758.73 o 
   3  10   1     1114.57     1167.36     91.17 o 
   4  10   1    43877.33    42307.03    381.15 o 
   5  10   1      391.02      407.10     33.62 o 
   6  10   1    35774.16    36609.54    268.96 o 
   7  10   1     7489.74     7728.64    138.38 o 
   8  10   1    22298.87    21689.72    246.77 o 
   9  10   1    18769.91    19321.99    201.47 o 
  10  10   1     6324.46     6776.02    235.21 o 
  11  10   1     6793.06     6810.66    125.85 o 
  12  10   1       70.05      107.34     39.10 o 
  13  10   1       14.21       80.08     47.32 o 
  14  10   1      418.97      376.61     57.72 o 
  15  10   1      198.25      184.57     89.40 o 
  16  10   1       64.88      114.44     37.67 o 
  17  10   1       37.61       66.06     54.38 o 
  18  10   1     1015.82      729.78    279.38 o 
 -18  11   1       61.63       94.69     52.68 o 
 -17  11   1      315.05      293.99     59.97 o 
 -16  11   1       54.41       29.82     79.73 o 
 -15  11   1     3997.01     3552.70    147.56 o 
 -14  11   1     1133.40      770.51    119.37 o 
 -13  11   1     1910.50     2104.75     88.86 o 
 -12  11   1     7524.96     7423.04    204.47 o 
 -11  11   1     5812.46     6327.53    159.04 o 
 -10  11   1     5847.31     6050.96    152.53 o 
  -9  11   1    13888.66    13744.96    191.81 o 
  -8  11   1    54428.62    56045.14    449.59 o 
  -7  11   1     3758.43     3549.61    171.76 o 
  -6  11   1    27102.46    26163.78    280.98 o 
  -5  11   1      181.17      139.57     25.88 o 
  -4  11   1    31251.11    31383.64    237.65 o 
  -3  11   1       36.67      103.94     22.88 o 
  -2  11   1     6151.86     4656.51    118.04 o 
  -1  11   1     9991.93     9876.68    150.60 o 
   0  11   1     4894.73     4306.98     98.60 o 
   1  11   1     6553.53     6327.11    113.19 o 
   2  11   1      270.74      297.69     59.14 o 
   3  11   1     8929.02     9243.36    157.45 o 
   4  11   1     7487.06     7384.94    152.92 o 
   5  11   1      601.30      786.86     64.04 o 
   6  11   1       86.02      105.53     26.70 o 
   7  11   1      703.33      835.65     50.76 o 
   8  11   1    20280.14    20572.48    293.20 o 
   9  11   1     1521.12     1564.78    105.31 o 
  10  11   1     5666.64     5511.37    206.02 o 
  11  11   1     9106.37     9260.56    210.35 o 
  12  11   1     6524.93     6489.97    169.28 o 
  13  11   1      783.31      721.22    122.03 o 
  14  11   1     6289.40     6361.65    318.75 o 
  15  11   1     8338.46     9539.52    440.02 o 
  16  11   1     1307.01     1126.15    265.94 o 
  17  11   1     2041.53     1741.72    315.38 o 
  18  11   1     1698.53     1421.88    571.14 o 
 -18  12   1      256.83      156.80     56.45 o 
 -17  12   1     3568.32     3827.08    167.74 o 
 -16  12   1     1977.93     1493.99    302.46 o 
 -15  12   1     1386.89     1346.52    253.91 o 
 -14  12   1     2063.54     1533.87    250.04 o 
 -13  12   1     2539.31     2272.52    178.94 o 
 -12  12   1     9023.64     9485.63    325.81 o 
 -11  12   1      330.37      333.78     49.73 o 
 -10  12   1     7791.85     7789.82    172.06 o 
  -9  12   1     2978.11     2654.83    181.50 o 
  -8  12   1    16096.88    16899.03    178.46 o 
  -7  12   1    14367.68    14084.52    201.90 o 
  -6  12   1       94.24       48.68     34.93 o 
  -5  12   1    36728.59    36043.86    449.62 o 
  -4  12   1      902.05     1020.12     61.33 o 
  -3  12   1    12515.75    12519.20    214.25 o 
  -2  12   1    10013.66    10823.86    134.07 o 
  -1  12   1    33778.15    33103.58    287.59 o 
   0  12   1    46433.90    47721.56    396.82 o 
   1  12   1      236.33      262.70     29.51 o 
   2  12   1    51698.33    52880.00    408.43 o 
   3  12   1       23.08       31.57     25.88 o 
   4  12   1    11830.83    11101.46    132.22 o 
   5  12   1    19191.04    18569.54    208.80 o 
   6  12   1    18995.66    19615.48    229.52 o 
   7  12   1    18849.94    18692.95    268.77 o 
   8  12   1     3887.01     4024.50    115.83 o 
   9  12   1    12545.74    12264.81    229.51 o 
  10  12   1      572.78      642.75     70.71 o 
  11  12   1    11097.85    11534.78    312.88 o 
  12  12   1     3737.42     3714.19    192.89 o 
  13  12   1     2582.43     2675.99    145.66 o 
  14  12   1     1585.32     1164.27    120.84 o 
  15  12   1     2699.22     3068.67    344.64 o 
  16  12   1     2880.81     2958.09    228.84 o 
  17  12   1      171.18      184.60    167.83 o 
  18  12   1     4115.50     3631.56    785.61 o 
 -18  13   1     4720.66     5267.19    359.45 o 
 -17  13   1       23.76       74.09     57.33 o 
 -16  13   1     7590.60     8262.04    214.20 o 
 -15  13   1     1420.29     1462.31    227.40 o 
 -14  13   1     4516.24     4472.97    199.02 o 
 -13  13   1     2202.31     2245.78    155.39 o 
 -12  13   1     3198.07     3408.64    199.58 o 
 -11  13   1     1383.03     1430.24    168.10 o 
 -10  13   1       73.41      110.00     26.46 o 
  -9  13   1      164.57      173.13     30.82 o 
  -8  13   1     4194.48     3998.12     85.79 o 
  -7  13   1      507.05      610.97     70.82 o 
  -6  13   1     2612.11     2373.55     90.99 o 
  -5  13   1     2175.55     2172.45     55.26 o 
  -4  13   1    11087.84    11484.62    198.26 o 
  -3  13   1    29444.99    29671.96    279.29 o 
  -2  13   1    11766.09    12182.18    149.21 o 
  -1  13   1    51968.60    50232.05    573.68 o 
   0  13   1     3283.81     3025.55    451.99 o 
   1  13   1    40122.14    38022.25    411.33 o 
   2  13   1     2446.88     2637.31    113.99 o 
   3  13   1    49523.86    50405.23    359.66 o 
   4  13   1     7814.10     8463.19    144.99 o 
   5  13   1    45719.77    47552.82    388.11 o 
   6  13   1    10412.56    10628.56    146.01 o 
   7  13   1    37525.80    38279.08    482.19 o 
   8  13   1    15758.78    16076.20    169.22 o 
   9  13   1    23895.01    24307.93    303.57 o 
  10  13   1     5673.96     5469.75    115.26 o 
  11  13   1    10537.79    10210.89    211.95 o 
  12  13   1      164.64      225.99     37.99 o 
  13  13   1      752.78      608.52     90.12 o 
  14  13   1      638.04      701.54    128.82 o 
  15  13   1      120.74      173.43     46.92 o 
  16  13   1       24.57       68.69    122.82 o 
  17  13   1       87.26      184.61    216.25 o 
  18  13   1       70.56       42.83     80.72 o 
 -17  14   1      135.74      111.36    102.87 o 
 -16  14   1      121.48      178.69     63.23 o 
 -15  14   1      248.50      115.72     95.54 o 
 -14  14   1     2952.26     2890.28    133.44 o 
 -13  14   1     1750.25     1555.66    153.73 o 
 -12  14   1     2343.73     2423.05    209.39 o 
 -11  14   1      821.68      839.99    110.24 o 
 -10  14   1    10223.98    11084.52    253.24 o 
  -9  14   1     7292.72     7687.72    168.79 o 
  -8  14   1    18747.16    18527.91    231.42 o 
  -7  14   1    29894.70    29923.35    276.55 o 
  -6  14   1     9701.67     9478.09    146.60 o 
  -5  14   1    27586.86    28384.19    272.36 o 
  -4  14   1     3101.92     3246.86     70.79 o 
  -3  14   1    63618.66    62642.16    693.79 o 
  -2  14   1     1367.78     1428.36     86.02 o 
  -1  14   1     7948.33     7367.49    372.34 o 
   0  14   1      267.28      424.40     48.34 o 
   1  14   1    25936.54    25614.44    378.97 o 
   2  14   1     7034.07     6339.53    123.33 o 
   3  14   1      788.38      873.38     73.88 o 
   4  14   1     7837.82     7239.04    169.56 o 
   5  14   1     2117.29     2023.15     59.81 o 
   6  14   1      512.92      537.21     38.30 o 
   7  14   1    14386.10    14555.18    260.22 o 
   8  14   1      898.94      887.51    256.93 o 
   9  14   1    19908.28    19873.73    482.01 o 
  10  14   1     5399.11     5209.15    178.58 o 
  11  14   1     7926.45     8164.45    190.74 o 
  12  14   1     3343.41     3453.03    130.34 o 
  13  14   1    16824.15    16050.09    574.36 o 
  14  14   1     6216.60     6339.23    301.76 o 
  15  14   1     2304.50     2571.05    124.71 o 
  16  14   1     7695.38     7545.33    292.04 o 
  17  14   1     2070.70     1604.28    374.24 o 
 -16  15   1     1464.15     1504.06    287.79 o 
 -15  15   1      389.40      389.45    114.94 o 
 -14  15   1     1187.18     1187.08    183.51 o 
 -13  15   1     6930.73     6391.89    576.34 o 
 -12  15   1     1143.81     1244.22    126.62 o 
 -11  15   1     8859.19     8621.49    213.20 o 
 -10  15   1     1036.57     1261.77    124.81 o 
  -9  15   1     8007.41     7987.02    194.33 o 
  -8  15   1      189.74      150.90     21.62 o 
  -7  15   1     3435.97     3363.63     74.66 o 
  -6  15   1    30240.45    31872.66    284.37 o 
  -4  15   1    18856.15    18776.73    347.28 o 
  -3  15   1     2477.12     2329.80     95.17 o 
  -2  15   1    22740.40    23542.09    271.28 o 
  -1  15   1    24357.65    26069.61    217.19 o 
   0  15   1    17891.43    17885.65    278.05 o 
   1  15   1    37383.26    38951.25    289.40 o 
   2  15   1    10475.21    10930.42    189.34 o 
   3  15   1    30222.31    31194.36    176.76 o 
   4  15   1     8178.21     7939.01    154.04 o 
   5  15   1    22601.44    22415.45    189.19 o 
   6  15   1     1085.34     1065.74     60.22 o 
   7  15   1     4391.23     4177.07     72.63 o 
   8  15   1       46.14       57.52     18.36 o 
   9  15   1      194.88      127.41     32.27 o 
  10  15   1     7705.40     7665.34    249.80 o 
  11  15   1      235.07      172.04     32.17 o 
  12  15   1     6865.39     6950.49   1406.35 o 
  13  15   1     1517.69     1475.53    126.26 o 
  14  15   1     4161.75     4500.84    155.93 o 
  15  15   1        4.51       59.83     40.06 o 
  16  15   1     2718.28     2226.62    672.22 o 
  17  15   1     2096.84     2003.21    768.67 o 
 -17  16   1     2405.52     1698.33    839.35 o 
 -16  16   1      214.47      315.26    132.57 o 
 -15  16   1     6167.14     6651.90    162.73 o 
 -14  16   1     2161.43     2228.96    226.62 o 
 -13  16   1     4293.77     4502.39    285.39 o 
 -12  16   1     5966.79     6150.09    213.86 o 
 -11  16   1     1315.25     1101.51    188.55 o 
 -10  16   1     3310.85     3157.56    158.62 o 
  -9  16   1      720.52      556.01     61.32 o 
  -8  16   1       14.92       11.83     30.59 o 
  -7  16   1      664.47      551.35     68.29 o 
  -6  16   1     1005.63     1079.97    104.68 o 
  -5  16   1     1156.72     1046.01    119.81 o 
  -3  16   1     3732.95     3160.64    209.73 o 
  -2  16   1    11757.79    11380.86    373.27 o 
  -1  16   1       28.67       53.65     29.63 o 
   0  16   1    29643.13    30554.89    228.38 o 
   1  16   1     1307.55     1440.12    103.42 o 
   2  16   1    22180.57    22016.03    480.22 o 
   3  16   1      861.15      836.48     62.59 o 
   4  16   1    43619.05    44248.51    352.03 o 
   5  16   1     2517.53     2506.80    102.97 o 
   6  16   1    31725.99    31396.81    288.96 o 
   7  16   1     3430.30     3806.22     62.95 o 
   8  16   1    12731.12    12940.19    204.39 o 
   9  16   1      882.60     1051.70     62.98 o 
  10  16   1     5794.50     5659.78    284.38 o 
  11  16   1     2317.19     2213.37     74.14 o 
  12  16   1     1810.36     1895.78    130.39 o 
  13  16   1     1412.24     1469.17    133.03 o 
  14  16   1      125.42       57.12     77.93 o 
  15  16   1       85.38      216.25     81.64 o 
  16  16   1       29.03       -2.47    127.71 o 
  17  16   1       73.12      191.97    181.62 o 
 -16  17   1      147.44      343.68    160.02 o 
 -15  17   1      360.77      213.93     60.93 o 
 -14  17   1      118.38      131.12     54.22 o 
 -13  17   1     2466.67     2929.60    397.62 o 
 -12  17   1     1332.84     1201.12    192.63 o 
 -11  17   1     4095.94     4240.99    225.24 o 
 -10  17   1      496.67      445.48     68.54 o 
  -9  17   1     8306.55     8220.26    212.83 o 
  -8  17   1    14759.34    14985.98    242.01 o 
  -7  17   1     6088.69     6002.62    190.76 o 
  -6  17   1    32779.74    33991.00    412.58 o 
  -5  17   1    18122.81    18233.01    294.71 o 
  -4  17   1    58633.41    57314.15   1028.38 o 
  -3  17   1     4537.41     4367.33    116.19 o 
  -2  17   1    38773.68    38945.82    499.79 o 
  -1  17   1     7443.20     7345.72    134.84 o 
   0  17   1     8859.67     8203.51    195.47 o 
   1  17   1       46.71       80.77     23.56 o 
   2  17   1     4572.23     4636.24    104.34 o 
   3  17   1     5764.24     6173.03    113.83 o 
   4  17   1    10940.66    11441.03    291.76 o 
   5  17   1     5951.12     6180.97     97.17 o 
   6  17   1     5718.65     5477.05     67.42 o 
   7  17   1     3549.65     3542.84     66.64 o 
   8  17   1    15127.01    14352.82    216.73 o 
   9  17   1      221.71      247.04     29.03 o 
  10  17   1     7318.85     7584.39    172.71 o 
  11  17   1      980.05      948.69    124.44 o 
  12  17   1    10191.13    10906.93    507.50 o 
  13  17   1     4051.05     4228.11    266.32 o 
  14  17   1     7469.27     7090.97   1097.71 o 
  15  17   1     6299.94     6159.42    290.89 o 
  16  17   1      600.80      464.24    194.73 o 
 -16  18   1      155.77      172.17    105.93 o 
 -15  18   1      491.36      576.82    154.35 o 
 -14  18   1      386.21      309.26    110.95 o 
 -13  18   1     1121.08      792.19    144.56 o 
 -12  18   1     2125.93     2138.82    197.61 o 
 -11  18   1       16.38       70.33     28.31 o 
 -10  18   1     1379.60     1410.07    133.93 o 
  -9  18   1      753.10      704.67    111.77 o 
  -8  18   1      358.79      362.49     47.59 o 
  -7  18   1     5231.01     4949.77    165.14 o 
  -6  18   1       46.13       28.50     45.51 o 
  -5  18   1    22554.84    23344.12    299.22 o 
  -4  18   1      289.03      225.05     30.30 o 
  -3  18   1    10475.50    10481.78    190.30 o 
  -2  18   1       67.67      103.10     25.04 o 
  -1  18   1     4519.36     4408.27    152.39 o 
   0  18   1     4593.02     4693.35    158.16 o 
   1  18   1        0.11       31.93     30.42 o 
   2  18   1     8825.91     8916.93    181.21 o 
   3  18   1     1794.11     1732.90     94.22 o 
   4  18   1    21953.69    22118.32    261.19 o 
   5  18   1     1633.44     1842.04     61.32 o 
   6  18   1     8769.56     8444.96    155.22 o 
   7  18   1      794.73      639.95     42.01 o 
   8  18   1     1620.44     1642.75     33.88 o 
   9  18   1       19.08       26.90      9.48 o 
  10  18   1     1898.07     1859.34     45.75 o 
  11  18   1     3296.35     3470.78    113.36 o 
  12  18   1        4.22       31.05     34.65 o 
  13  18   1     2201.71     2257.95    154.41 o 
  14  18   1      150.32      167.83    120.55 o 
  15  18   1     2371.56     2025.42    677.98 o 
  16  18   1       66.78      197.10    134.17 o 
 -16  19   1      692.27      411.39    180.96 o 
 -15  19   1     1308.84      883.07    436.00 o 
 -14  19   1     4589.11     5178.95    141.95 o 
 -13  19   1     3979.32     4038.94    146.72 o 
 -12  19   1     1050.66      882.74    149.17 o 
 -11  19   1     3693.27     3791.54    173.01 o 
 -10  19   1     2968.84     2919.60    128.08 o 
  -9  19   1      209.11      280.03     39.83 o 
  -8  19   1      109.41       95.51     35.11 o 
  -7  19   1      835.18      685.01     77.18 o 
  -6  19   1     1015.39     1135.91     97.09 o 
  -5  19   1      337.03      413.87     44.93 o 
  -4  19   1     1479.31     1526.72    106.28 o 
  -3  19   1    19365.46    19405.55    274.02 o 
  -2  19   1      154.62      180.59     30.43 o 
  -1  19   1    15804.28    16171.56    328.63 o 
   0  19   1     2970.95     3014.13     82.62 o 
   1  19   1    15491.79    15930.66    170.39 o 
   2  19   1      157.42      204.04     29.94 o 
   3  19   1    26190.27    27023.39    261.66 o 
   4  19   1     3743.63     3821.60     66.21 o 
   5  19   1    30117.11    31822.62    373.26 o 
   6  19   1      234.41      190.68     31.71 o 
   7  19   1     1578.47     1818.42    102.99 o 
   8  19   1     5974.32     5886.25    190.93 o 
   9  19   1     2380.91     2307.97    426.72 o 
  10  19   1        6.29      -26.24    201.78 o 
  11  19   1     1433.07     1357.36     60.79 o 
  12  19   1     4027.74     4163.80    256.11 o 
  13  19   1       72.66      176.26    142.42 o 
  14  19   1     1011.95      698.32    207.03 o 
  15  19   1       30.67      -28.20    141.79 o 
  16  19   1       92.97       79.34     80.72 o 
 -15  20   1      423.15      610.61    212.59 o 
 -14  20   1     1801.54     1045.37    288.15 o 
 -13  20   1      850.04      893.95    161.13 o 
 -12  20   1     1342.49     1237.63    168.38 o 
 -11  20   1      567.65      479.72     66.16 o 
 -10  20   1     2989.42     3029.40    140.17 o 
  -9  20   1     1259.86     1321.06    159.65 o 
  -8  20   1     3115.99     3132.82    107.24 o 
  -7  20   1     1685.05     1678.51     75.36 o 
  -6  20   1      174.35      190.44     36.84 o 
  -5  20   1    15907.37    16818.42    281.88 o 
  -4  20   1      744.26      865.23     85.76 o 
  -3  20   1    11459.12    12106.57    238.47 o 
  -2  20   1     1757.47     1868.03    116.33 o 
  -1  20   1     3763.85     3725.07    134.40 o 
   0  20   1      257.87      393.21     44.40 o 
   1  20   1     7091.29     7345.10    124.75 o 
   2  20   1     2736.83     2420.63    134.15 o 
   3  20   1     4071.95     3498.23    184.40 o 
   4  20   1      844.69      886.81     78.60 o 
   5  20   1     1346.65     1453.39     94.55 o 
   6  20   1       67.04       79.75     27.28 o 
   7  20   1      733.22      688.43     50.24 o 
   8  20   1     1843.51     2252.33    345.70 o 
   9  20   1      541.03      477.25    134.86 o 
  10  20   1     7939.82     7766.72    370.58 o 
  11  20   1     2813.74     3202.97    573.86 o 
  12  20   1     2176.54     1892.02    474.15 o 
  13  20   1     5772.66     4365.67    421.17 o 
  14  20   1     5893.23     6931.46    291.31 o 
  15  20   1     3299.51     2830.49    856.07 o 
 -15  21   1      207.76      168.82    100.14 o 
 -14  21   1      320.20      403.30    160.95 o 
 -13  21   1      117.96      128.17     49.65 o 
 -12  21   1        4.75       29.19     23.57 o 
 -11  21   1      339.25      406.99     78.17 o 
 -10  21   1     1445.23     1314.93    144.64 o 
  -9  21   1     4680.45     5023.96    220.24 o 
  -8  21   1        5.83       62.39     32.48 o 
  -7  21   1       16.41       36.45     28.39 o 
  -6  21   1    14499.25    14519.44    321.59 o 
  -5  21   1      981.34     1042.90    114.83 o 
  -4  21   1     4673.89     4727.21    190.06 o 
  -3  21   1        2.66       31.20     20.60 o 
  -2  21   1      244.25      262.43     30.46 o 
  -1  21   1       70.41      108.97     26.27 o 
   0  21   1       55.07       97.28     27.47 o 
   1  21   1       67.35      138.98     27.09 o 
   2  21   1     1603.88     1816.98     78.57 o 
   3  21   1        1.00      -23.07     27.21 o 
   4  21   1       39.97       81.64     27.26 o 
   5  21   1     8620.20     8648.27    130.08 o 
   6  21   1     8201.01     8223.76    190.62 o 
   7  21   1      760.48      726.62     43.34 o 
   8  21   1     1154.34     1427.12    237.79 o 
   9  21   1       55.60      165.21    111.89 o 
  10  21   1      259.01      281.60    108.72 o 
  11  21   1      247.90      279.01     98.37 o 
  12  21   1      563.24      566.28    173.30 o 
  13  21   1      500.98      298.85    129.15 o 
  14  21   1        6.80       -7.06    135.69 o 
  15  21   1      256.87      138.61    105.24 o 
 -14  22   1      878.16      986.07    312.54 o 
 -13  22   1     1104.18     1071.66    401.59 o 
 -12  22   1       75.87       61.72     30.18 o 
 -11  22   1      262.65      420.51    156.10 o 
 -10  22   1       18.10      101.34     43.80 o 
  -9  22   1       55.62       61.98     32.15 o 
  -8  22   1     6066.50     6487.09    271.84 o 
  -7  22   1      634.03      714.19     99.87 o 
  -6  22   1      128.80      106.04     26.38 o 
  -5  22   1      652.57      715.31     75.13 o 
  -4  22   1     2876.65     3101.23    120.89 o 
  -3  22   1     3744.72     3848.85    160.73 o 
  -2  22   1     4853.05     5074.10    164.39 o 
  -1  22   1     6424.85     6868.81    167.27 o 
   0  22   1     4259.44     4534.38    150.72 o 
   1  22   1     7759.99     8165.33    180.86 o 
   2  22   1    11806.67    12341.05    201.91 o 
   3  22   1    19435.69    20550.52    258.33 o 
   4  22   1    12404.80    12877.93    168.41 o 
   5  22   1     9352.54     9632.00    196.00 o 
   6  22   1     8890.22     8650.35    209.55 o 
   7  22   1     4500.13     4228.13    106.40 o 
   8  22   1     2395.96     2446.41    424.11 o 
   9  22   1     1863.20     1970.62    418.22 o 
  10  22   1      646.98      553.98    147.79 o 
  11  22   1      230.62      269.10    128.82 o 
  12  22   1      405.15      367.35     98.80 o 
  13  22   1       48.48      192.41    122.43 o 
  14  22   1       40.09      105.71    128.40 o 
 -14  23   1     4308.05     4483.31    620.75 o 
 -13  23   1     1640.51     1107.76    827.05 o 
 -12  23   1     5233.70     4585.38    829.76 o 
 -11  23   1       71.16       78.30     31.16 o 
 -10  23   1     6542.52     7114.93    229.54 o 
  -9  23   1      107.88      127.11     41.50 o 
  -8  23   1     2492.90     2387.57     82.46 o 
  -7  23   1     1566.57     1569.27    126.64 o 
  -6  23   1     2629.00     2926.63    196.86 o 
  -5  23   1     1302.22     1209.52     92.10 o 
  -4  23   1     2353.78     2319.44    125.84 o 
  -3  23   1     3302.13     3320.60     93.72 o 
  -2  23   1      353.55      342.75     37.17 o 
  -1  23   1     2132.94     2359.47     93.80 o 
   0  23   1     1901.32     2087.33    143.65 o 
   1  23   1      500.00      366.14     48.99 o 
   2  23   1     2091.25     2008.54    126.11 o 
   3  23   1      429.22      391.79     45.04 o 
   4  23   1      795.00      866.46     79.11 o 
   5  23   1     4287.56     4062.18    119.02 o 
   6  23   1     4042.33     3964.91    114.56 o 
   7  23   1     2873.83     3171.96    100.47 o 
   8  23   1      260.07      310.64    113.78 o 
   9  23   1     9231.92     9677.83    699.69 o 
  10  23   1      208.02      361.15    135.70 o 
  11  23   1     2336.53     2284.00    713.57 o 
  12  23   1      103.52      316.58    155.72 o 
  13  23   1     3229.41     3293.48    564.87 o 
  14  23   1     1090.36      909.73    447.88 o 
 -14  24   1      345.57      385.69    175.97 o 
 -13  24   1      268.40      214.68    108.04 o 
 -12  24   1     1039.42     1013.22    243.80 o 
 -11  24   1     3510.22     3987.08    202.34 o 
 -10  24   1      260.65      289.44     78.78 o 
  -9  24   1       78.02       80.90     36.78 o 
  -8  24   1      751.97      647.30    217.73 o 
  -7  24   1     1227.61     1197.83    158.30 o 
  -6  24   1      918.61      935.75    135.24 o 
  -5  24   1       40.00       68.45     32.00 o 
  -4  24   1    11839.64    12115.66    206.43 o 
  -3  24   1      122.78      126.56     32.26 o 
  -2  24   1     5555.96     5605.31    272.05 o 
  -1  24   1     1041.75     1110.43    109.07 o 
   0  24   1     5394.71     6122.24    146.69 o 
   1  24   1     1184.16     1404.31    128.11 o 
   2  24   1      479.38      450.99     47.62 o 
   3  24   1     1282.33     1560.83    133.26 o 
   4  24   1     1674.66     1642.92    102.32 o 
   5  24   1     1196.84     1121.92    154.06 o 
   6  24   1     2585.36     2726.78     86.15 o 
   7  24   1     1149.29     1145.75     71.73 o 
   8  24   1     9448.07     9396.22    638.10 o 
   9  24   1      172.42      241.68    139.20 o 
  10  24   1     1837.58     1774.51    349.01 o 
  11  24   1      448.95      429.07     90.95 o 
  12  24   1     5464.37     5195.50    857.85 o 
  13  24   1      530.09      559.12    176.45 o 
  14  24   1      825.49      813.73    178.74 o 
 -13  25   1      130.15      116.63     93.82 o 
 -12  25   1      523.29      562.29    134.62 o 
 -11  25   1     2318.92     2144.10    369.00 o 
 -10  25   1       53.15      108.86     50.55 o 
  -9  25   1     2226.21     2146.91    202.39 o 
  -8  25   1       49.59      110.57     46.03 o 
  -7  25   1    11943.61    12114.87    444.76 o 
  -6  25   1      728.79      607.43     78.52 o 
  -5  25   1     5394.32     5024.72    190.22 o 
  -4  25   1       59.27       57.64     30.46 o 
  -3  25   1     9774.68    10479.79    272.15 o 
  -2  25   1     5124.46     4991.12    299.07 o 
  -1  25   1    11019.92    11314.55    246.70 o 
   0  25   1     7594.31     8416.23    251.61 o 
   1  25   1     3778.31     4386.39    167.67 o 
   2  25   1    14609.15    14658.70    230.36 o 
   3  25   1     9069.80     9635.85    200.83 o 
   4  25   1    10491.09    11750.07    199.83 o 
   5  25   1      159.64      193.01     45.27 o 
   6  25   1     3088.34     3210.75     68.99 o 
   7  25   1      590.37      579.59    136.41 o 
   8  25   1     2225.27     1935.69    607.29 o 
   9  25   1      706.17      907.16    151.83 o 
  10  25   1       77.62       25.52     77.67 o 
  11  25   1      191.77      517.29    166.38 o 
  12  25   1      370.18      300.50    162.43 o 
  13  25   1       52.47      -15.27    146.63 o 
 -13  26   1     3323.50     3058.37    506.06 o 
 -12  26   1        5.45      149.77    148.56 o 
 -11  26   1     6104.16     6401.34    279.32 o 
 -10  26   1      861.80      802.18    193.33 o 
  -9  26   1     8275.07     8240.15    361.36 o 
  -8  26   1     2022.08     2045.22    223.59 o 
  -7  26   1     3873.11     3823.81    182.16 o 
  -6  26   1     4427.18     4746.41    170.37 o 
  -5  26   1     7398.64     7233.33    325.55 o 
  -4  26   1     1630.97     1600.97    114.89 o 
  -3  26   1      337.60      344.33     44.61 o 
  -2  26   1      618.15      692.32     79.97 o 
  -1  26   1     1535.57     1379.79    107.24 o 
   0  26   1      382.01      474.23     54.56 o 
   1  26   1     4253.33     4450.61    186.86 o 
   2  26   1     6192.91     6263.23    214.83 o 
   3  26   1     2361.64     2734.68    166.13 o 
   4  26   1     5430.62     5303.20    204.98 o 
   5  26   1     5821.44     6093.20    210.11 o 
   6  26   1     8929.61     9667.68    435.31 o 
   7  26   1      942.66     1010.19    266.74 o 
   8  26   1     7681.32     8284.58    657.01 o 
   9  26   1      461.59      729.96    120.45 o 
  10  26   1     4276.47     3889.46    656.78 o 
  11  26   1      641.73      508.31    139.10 o 
  12  26   1     3347.94     2511.89    763.88 o 
  13  26   1      399.71      511.26    149.10 o 
 -12  27   1     2246.44     1570.71    555.33 o 
 -11  27   1        6.62       72.43     91.44 o 
 -10  27   1     2003.49     1805.81    400.75 o 
  -9  27   1     1133.79     1122.62    286.42 o 
  -8  27   1     1314.50     1330.43    173.10 o 
  -7  27   1      351.57      473.47     85.37 o 
  -6  27   1      358.10      310.34     79.39 o 
  -5  27   1     3843.85     3717.41    175.77 o 
  -4  27   1      330.50      280.88     88.34 o 
  -3  27   1     3062.97     2914.44    202.72 o 
  -2  27   1      977.20      901.58     86.45 o 
  -1  27   1     2188.97     2284.90    151.69 o 
   0  27   1     4540.90     4817.28    262.90 o 
   1  27   1     1433.55     1242.00    113.96 o 
   2  27   1     5540.80     5564.21    236.23 o 
   3  27   1      250.86      268.98     59.05 o 
   4  27   1     8499.18     9150.90    370.61 o 
   5  27   1       32.26      110.54     35.68 o 
   6  27   1     4993.21     5433.29    215.83 o 
   7  27   1     4938.57     4130.94    466.43 o 
   8  27   1     2451.10     1956.51    533.91 o 
   9  27   1     1057.50      991.90    171.64 o 
  10  27   1        0.19      -85.70    135.70 o 
  11  27   1     3331.18     2850.67    462.54 o 
  12  27   1        0.29      227.38    144.69 o 
 -12  28   1      168.43      -41.11    116.68 o 
 -11  28   1       53.67      116.16     63.61 o 
 -10  28   1      954.69      497.14    136.90 o 
  -9  28   1      197.58      213.70     62.51 o 
  -8  28   1     3674.26     3044.31    472.31 o 
  -7  28   1     2132.30     2325.79    228.07 o 
  -6  28   1     8983.34     9929.55    430.81 o 
  -5  28   1     3801.53     3747.08    213.91 o 
  -4  28   1     4456.87     4196.98    187.61 o 
  -3  28   1     8628.60     8861.91    495.78 o 
  -2  28   1    16008.15    16592.03    519.74 o 
  -1  28   1     5403.22     5290.07    195.43 o 
   0  28   1     4045.97     3765.26    288.38 o 
   1  28   1    10112.08    10461.60    487.76 o 
   2  28   1     7312.60     7455.21    271.97 o 
   3  28   1     5810.67     6283.38    205.65 o 
   4  28   1       91.51       40.88     56.15 o 
   5  28   1      995.93      842.30    130.26 o 
   6  28   1       87.26      153.36     94.60 o 
   7  28   1       44.95       76.89     98.43 o 
   8  28   1       53.18      208.58     80.33 o 
   9  28   1       95.88      114.55     70.88 o 
  10  28   1      898.92      768.20    286.99 o 
  11  28   1      235.42      417.08    164.38 o 
 -11  29   1       46.16      -24.55     58.13 o 
 -10  29   1     2599.20     2060.31    630.89 o 
  -9  29   1      201.20      243.28    100.11 o 
  -8  29   1     2415.79     2766.35    392.55 o 
  -7  29   1     1188.36      861.58    190.16 o 
  -6  29   1      413.27      227.60     55.98 o 
  -5  29   1     1475.95     1434.26    172.79 o 
  -4  29   1       60.49      132.28     50.41 o 
  -3  29   1     1304.93     1077.81    135.41 o 
  -2  29   1       46.61       81.45     38.87 o 
  -1  29   1      101.63      183.46     33.74 o 
   0  29   1      847.15      773.46     94.11 o 
   1  29   1      120.19      201.83     51.00 o 
   2  29   1       78.81       64.56     30.71 o 
   3  29   1     3474.26     3655.80    398.45 o 
   4  29   1      798.43      872.86    124.78 o 
   5  29   1     7637.83     8824.46    846.48 o 
   6  29   1      122.71      -10.49    116.80 o 
   7  29   1     9176.69     9120.86   1007.11 o 
   8  29   1      193.56      211.48     82.60 o 
   9  29   1     6763.54     6578.20    401.08 o 
  10  29   1        3.40       79.90     80.33 o 
  11  29   1     4922.92     4195.70    849.71 o 
 -11  30   1      951.00      794.03    285.80 o 
 -10  30   1      588.38      616.76    184.20 o 
  -9  30   1      498.67      488.86    107.20 o 
  -6  30   1     1410.04     1508.27    397.06 o 
  -5  30   1      411.20      402.73    112.33 o 
  -4  30   1     1906.54     1885.85    257.40 o 
  -3  30   1     1937.20     2111.47    186.17 o 
  -2  30   1      236.90      271.31     49.92 o 
  -1  30   1      492.49      370.49     64.99 o 
   0  30   1      133.07      107.62     33.38 o 
   1  30   1     4001.70     4509.94    372.50 o 
   2  30   1     1090.60      825.54    156.43 o 
   3  30   1     5282.73     5363.67    196.04 o 
   4  30   1      994.66     1215.20    270.66 o 
   5  30   1     1950.56     2040.23    501.28 o 
   6  30   1     2472.29     2590.54    529.86 o 
   7  30   1     1502.78     1473.08    234.96 o 
   8  30   1     1542.55     1409.49    456.63 o 
   9  30   1       11.98       87.04     73.83 o 
  11  30   1       18.63      178.31     85.25 o 
 -10  31   1      209.25      214.30    111.94 o 
  -9  31   1     1256.00     1064.46    352.19 o 
  -7  31   1     4794.92     4250.66    977.17 o 
  -6  31   1     3668.67     3817.34    368.79 o 
  -5  31   1     2029.34     2222.32    301.44 o 
  -4  31   1     2781.45     2962.96    237.48 o 
  -3  31   1     1247.87     1247.33    219.60 o 
  -2  31   1     5142.86     5376.10    197.58 o 
  -1  31   1     1215.88     1246.79    268.78 o 
   0  31   1     2250.56     2366.12    141.86 o 
   1  31   1      783.00      789.08    129.79 o 
   2  31   1     1935.16     2208.13    295.81 o 
   3  31   1      107.35      136.94     41.43 o 
   4  31   1      866.81      842.01    178.24 o 
   5  31   1      260.71      367.89    126.94 o 
   6  31   1       50.11       75.13     92.09 o 
   7  31   1     1423.48     1460.97    374.36 o 
   8  31   1      145.75      186.64     80.98 o 
   9  31   1      333.41      316.57     84.39 o 
  10  31   1      780.53      683.66    291.82 o 
  -9  32   1      548.35      389.99    101.90 o 
  -8  32   1        5.68      127.69     97.11 o 
  -7  32   1     1474.73     1270.22    377.53 o 
  -6  32   1      112.20      202.17    134.84 o 
  -5  32   1      115.20      227.09    145.50 o 
  -4  32   1      138.28      160.45     48.84 o 
  -3  32   1       45.79       76.77     34.86 o 
  -2  32   1     1726.27     1509.20    222.07 o 
  -1  32   1       45.22       30.83     68.41 o 
   0  32   1      192.59      211.54     87.22 o 
   1  32   1      277.96      336.33     65.74 o 
   2  32   1     3123.99     3254.28    131.95 o 
   3  32   1       21.17       86.16     69.45 o 
   4  32   1     2867.63     3006.98    183.23 o 
   5  32   1       32.86       82.60     84.13 o 
   6  32   1     4209.51     4486.85    664.10 o 
   7  32   1      105.46      145.90    124.84 o 
   8  32   1     2980.13     2123.83    697.83 o 
   9  32   1       47.95      153.81    105.39 o 
  -8  33   1      166.10      223.44     77.54 o 
  -7  33   1        0.22       26.00     66.05 o 
  -6  33   1      674.77      387.10    110.79 o 
  -5  33   1      549.59      424.84    155.55 o 
  -4  33   1     4100.68     3891.21    557.65 o 
  -3  33   1       55.83      162.15     61.22 o 
  -2  33   1      518.72      384.62    132.97 o 
  -1  33   1       13.01       44.30     48.72 o 
   0  33   1       11.29       73.64     42.96 o 
   1  33   1      188.08      135.50     56.23 o 
   2  33   1      438.01      353.50    128.77 o 
   3  33   1     1865.57     2015.83    289.84 o 
   4  33   1      406.29      394.30    104.34 o 
   5  33   1     2526.09     1617.07    531.72 o 
   6  33   1       38.67       67.18    104.40 o 
   7  33   1     1251.70     1301.09    337.45 o 
  -7  34   1     2696.80     2013.77    725.33 o 
  -6  34   1     1306.10      925.66    354.59 o 
  -5  34   1     6610.20     7118.00    405.49 o 
  -4  34   1      970.52      598.22    166.65 o 
  -3  34   1     2035.10     1974.87    315.79 o 
  -2  34   1     2025.61     1601.65    257.28 o 
  -1  34   1     2293.08     2267.02    213.72 o 
   0  34   1      446.73      324.55     80.14 o 
   1  34   1      103.69      111.95     48.83 o 
   2  34   1      748.69      640.25    219.12 o 
   3  34   1       90.14      157.41     60.51 o 
   4  34   1      609.40      337.36    100.18 o 
   5  34   1      187.17      166.67     85.93 o 
   6  34   1      156.78       96.94    106.35 o 
   7  34   1     1117.00     1045.74    316.55 o 
  -5  35   1      116.95       85.42     89.40 o 
  -4  35   1       52.47       61.81     81.12 o 
  -3  35   1     2450.27     2267.43    358.83 o 
  -2  35   1      134.01      107.38     71.14 o 
  -1  35   1     2019.56     1664.88    294.56 o 
   0  35   1      139.75      248.12     60.43 o 
   1  35   1      788.14      609.01    118.41 o 
   2  35   1        3.29       76.36     81.60 o 
   3  35   1     2681.66     2486.01    338.62 o 
   4  35   1       34.96       55.71     91.13 o 
   5  35   1      751.41      302.43    168.98 o 
  -3  36   1     1866.94     1060.29    406.64 o 
  -2  36   1     1048.93      704.19    314.96 o 
   0  36   1     2744.76     2364.14    372.67 o 
   1  36   1      751.58      506.99    128.63 o 
   2  36   1     3049.15     2970.00    410.56 o 
   3  36   1        4.48       82.78     77.86 o 
 -19   0   2       64.85      213.66     91.13 o 
 -18   0   2      716.27      698.48    136.16 o 
 -17   0   2      449.59      500.68    135.05 o 
 -16   0   2      145.15      172.23     75.87 o 
 -15   0   2      611.69      774.10    236.31 o 
 -14   0   2      575.10      745.72    230.57 o 
 -13   0   2     3266.19     2996.77    556.21 o 
 -12   0   2     4296.43     3683.66    182.29 o 
 -11   0   2      143.98      197.29     56.40 o 
 -10   0   2      220.33      257.59     55.45 o 
  -9   0   2    23623.70    21994.21    305.50 o 
  -8   0   2    22980.54    25971.55    309.28 o 
  -7   0   2    38083.89    39360.07    425.41 o 
  -6   0   2     4803.62     4876.82    148.83 o 
  -5   0   2    10721.79    10967.86    240.63 o 
  -4   0   2    88170.60    79401.12    647.34 o 
  -3   0   2    71577.08    68808.12   1814.43 o 
  -1   0   2    20651.12    20900.93    277.00 o 
   0   0   2    50657.74    50493.33    708.11 o 
   1   0   2    17093.49    16786.18    274.16 o 
   2   0   2     3831.10     3909.59    137.02 o 
   3   0   2     7820.43     7330.96    187.81 o 
   4   0   2    72225.30    75200.31    578.31 o 
   6   0   2      837.64     1402.75    161.81 o 
   7   0   2      376.35      624.44     90.54 o 
   8   0   2     9892.20    10045.36    249.07 o 
   9   0   2     2467.72     2656.48     78.17 o 
  10   0   2    14750.22    15430.79    474.35 o 
  11   0   2      437.32      560.80    101.49 o 
  12   0   2     1952.66     1723.90    353.24 o 
  13   0   2       88.64      184.10     44.27 o 
  14   0   2    13524.44    13243.66    541.79 o 
  15   0   2        9.27       55.41    100.54 o 
  16   0   2     3828.42     4186.73    236.69 o 
  17   0   2     3498.71     3039.55    733.52 o 
  18   0   2     2836.82     2929.04    581.16 o 
  19   0   2       22.93        8.54     82.78 o 
 -19   1   2      552.43      368.23    104.74 o 
 -18   1   2     1164.31      905.68    314.28 o 
 -17   1   2      675.82      620.85    126.63 o 
 -16   1   2      244.45      190.09     93.15 o 
 -15   1   2      982.06      943.26    153.15 o 
 -14   1   2     7476.24     7080.01    296.95 o 
 -13   1   2      626.98      444.85     70.96 o 
 -12   1   2     4901.46     4549.75    263.83 o 
 -11   1   2     2471.94     2545.72    220.30 o 
 -10   1   2      285.81      244.37     40.02 o 
  -9   1   2     4928.95     5182.34    137.92 o 
  -8   1   2     3281.41     3351.44     99.66 o 
  -7   1   2     7625.97     7308.01    149.29 o 
  -6   1   2     2861.79     2489.04     81.86 o 
  -5   1   2        8.03       73.40     25.18 o 
  -4   1   2     9441.44     9821.68    149.17 o 
  -3   1   2     2061.86     2550.57     60.34 o 
  -2   1   2    16087.97    13774.13    661.18 o 
  -1   1   2     3966.21     2948.72     58.95 o 
   0   1   2     2178.84     1614.93     42.32 o 
   1   1   2    21928.93    21393.80    196.60 o 
   2   1   2    12962.22    13958.29    204.51 o 
   3   1   2    13647.34    12231.52    185.64 o 
   4   1   2    39586.00    39303.90    296.80 o 
   5   1   2    45768.91    46875.04    379.45 o 
   6   1   2      831.58     1126.35     86.78 o 
   7   1   2     9492.14     9769.11    136.92 o 
   8   1   2       86.61       99.92     23.74 o 
   9   1   2     1797.74     1909.18     83.90 o 
  10   1   2      124.46      106.32     27.94 o 
  11   1   2      860.10      873.27     75.60 o 
  12   1   2     4721.26     5055.17    118.84 o 
  13   1   2      284.72      253.85     87.21 o 
  14   1   2     1550.94     1044.99    207.74 o 
  15   1   2       65.30       90.54     48.09 o 
  16   1   2      220.96      305.42     65.55 o 
  17   1   2       84.91      128.90     73.44 o 
  18   1   2     1044.89     1093.05    207.27 o 
  19   1   2       29.88       94.56     56.39 o 
 -19   2   2       83.72      194.80     62.78 o 
 -18   2   2      937.67      800.61    173.11 o 
 -17   2   2       68.02      143.45     61.30 o 
 -16   2   2     2072.82     1914.66    271.91 o 
 -15   2   2      654.03      516.66     99.70 o 
 -14   2   2     3138.67     3430.90    389.54 o 
 -13   2   2     1909.06     1910.90    186.39 o 
 -12   2   2    10176.48    10347.75    310.63 o 
 -11   2   2      161.32      155.50     31.60 o 
 -10   2   2      376.95      494.08     58.63 o 
  -9   2   2      251.46      233.07     54.82 o 
  -8   2   2     1543.81     1655.44    141.15 o 
  -7   2   2     9419.04    10021.70    138.80 o 
  -6   2   2        0.63       41.28     25.27 o 
  -5   2   2     9932.08    10432.95    148.91 o 
  -4   2   2     8602.71     8051.94    191.91 o 
  -3   2   2     1054.06      971.30     86.92 o 
  -2   2   2     4050.39     3758.50     80.90 o 
  -1   2   2     4244.77     3938.83     78.28 o 
   0   2   2    11109.19    10267.63    201.64 o 
   1   2   2       84.17       72.12     11.06 o 
   2   2   2       58.86       66.61     11.55 o 
   3   2   2     3654.02     3376.20     86.46 o 
   4   2   2     6967.64     7967.68    197.25 o 
   5   2   2      634.38     1089.98     85.82 o 
   6   2   2     1876.82     1730.91     86.82 o 
   7   2   2      899.64      780.67    163.16 o 
   8   2   2      729.08      880.85     67.40 o 
   9   2   2       17.61       47.60     24.23 o 
  10   2   2      448.36      531.90     52.11 o 
  11   2   2     6579.89     6202.02    132.35 o 
  12   2   2      394.03      369.22     54.60 o 
  13   2   2     4746.49     4513.40    254.31 o 
  14   2   2      232.64      117.56     46.41 o 
  15   2   2      953.44      729.74    160.18 o 
  16   2   2       25.99       51.69     48.35 o 
  17   2   2      276.67      300.08     59.40 o 
  18   2   2      548.98      464.12    104.34 o 
  19   2   2      685.64      419.85     86.99 o 
 -19   3   2       39.79      119.19     77.33 o 
 -18   3   2     1807.61     1418.75    405.97 o 
 -17   3   2       58.76       93.02     35.79 o 
 -16   3   2      863.29      877.78    207.81 o 
 -15   3   2       43.00       86.51     47.85 o 
 -14   3   2     3244.09     2963.78    389.24 o 
 -13   3   2     1703.29     1701.50    193.74 o 
 -12   3   2     1385.85     1275.82    148.23 o 
 -11   3   2       63.36      108.68     35.88 o 
 -10   3   2    10902.08    10672.30    175.82 o 
  -9   3   2     2570.34     2788.59     75.63 o 
  -8   3   2    22513.80    23596.70    298.64 o 
  -7   3   2      908.28     1015.12     91.97 o 
  -6   3   2     7947.04     7872.31    149.65 o 
  -5   3   2    32509.01    30928.76    335.08 o 
  -4   3   2    35656.30    34862.25    222.09 o 
  -3   3   2    15003.65    13572.52    179.95 o 
  -2   3   2    10574.48     9830.07    172.46 o 
  -1   3   2     4644.54     4595.23     86.43 o 
   0   3   2    10868.38    11246.73    112.06 o 
   1   3   2    15973.09    15418.50    147.57 o 
   2   3   2     8358.18     9048.38    129.29 o 
   3   3   2      265.24      470.97     58.78 o 
   4   3   2     9398.70    10300.44    151.32 o 
   5   3   2     1951.78     1622.03     98.70 o 
   6   3   2      398.20      335.41     29.93 o 
   7   3   2     7604.83     7811.01    144.10 o 
   8   3   2      218.65      359.53     39.13 o 
   9   3   2    13257.14    13098.00    185.95 o 
  10   3   2      262.54      345.29     44.62 o 
  11   3   2     2270.36     2305.52     98.79 o 
  12   3   2     2532.70     2593.89    146.13 o 
  13   3   2     2496.28     2546.36    187.20 o 
  14   3   2     2554.23     2383.25    252.19 o 
  15   3   2     6270.54     6357.50    307.93 o 
  16   3   2      323.68      114.72     37.66 o 
  17   3   2     1072.60      911.56    173.70 o 
  18   3   2       84.75       88.99     56.38 o 
  19   3   2      797.95      636.89    213.49 o 
 -19   4   2      507.10      327.38    159.26 o 
 -18   4   2      452.79      381.65    131.34 o 
 -17   4   2     1239.45      943.75    242.17 o 
 -16   4   2      409.51      499.17    107.66 o 
 -15   4   2     1310.23     1066.38    241.03 o 
 -14   4   2       11.44      103.74     32.11 o 
 -13   4   2    17617.90    16978.13    720.30 o 
 -12   4   2      461.09      381.23     49.33 o 
 -11   4   2       36.77      120.72     37.08 o 
 -10   4   2       37.58      112.00     29.04 o 
  -9   4   2     3033.97     2985.74    130.41 o 
  -8   4   2     1696.10     2026.33    159.52 o 
  -7   4   2     1014.53     1290.65    126.38 o 
  -6   4   2     8418.61     9486.01    202.15 o 
  -5   4   2      417.22      541.95     60.98 o 
  -4   4   2     4162.43     4688.21    115.90 o 
  -3   4   2     4580.55     4141.86    114.69 o 
  -2   4   2     1541.91     1590.04     50.11 o 
  -1   4   2       30.38      136.72     25.98 o 
   1   4   2      966.51     1118.39     38.22 o 
   2   4   2     2766.79     3236.95     66.36 o 
   3   4   2      872.52      877.58     34.37 o 
   4   4   2     3209.67     2819.98    117.39 o 
   5   4   2      496.33      430.46     44.78 o 
   6   4   2    10667.21    10200.53    186.68 o 
   7   4   2     4275.74     4214.71     67.11 o 
   8   4   2     4344.23     4405.06     67.49 o 
   9   4   2       42.71       46.00     25.24 o 
  10   4   2     4139.55     4315.93     74.52 o 
  11   4   2       29.12       70.98     30.47 o 
  12   4   2       35.06       84.52     31.06 o 
  13   4   2      221.52      140.94     26.11 o 
  14   4   2      730.33      756.73    107.40 o 
  15   4   2      993.79      873.75    173.80 o 
  16   4   2       15.29       29.72     33.53 o 
  17   4   2      748.34      627.39    183.59 o 
  18   4   2      181.68      225.94     97.94 o 
  19   4   2     1410.70     1503.78    154.48 o 
 -19   5   2      609.15      374.30    128.89 o 
 -18   5   2       34.15       86.73     50.93 o 
 -17   5   2     4241.88     4101.46    315.06 o 
 -16   5   2      401.06      446.11    105.89 o 
 -15   5   2      716.43      674.55    108.02 o 
 -14   5   2      292.03      415.61     69.57 o 
 -13   5   2     8476.11     8658.55    224.78 o 
 -12   5   2      872.61      813.53     90.16 o 
 -11   5   2       43.14      117.46     36.07 o 
 -10   5   2      177.66      300.30     37.82 o 
  -9   5   2        4.23       88.23     24.89 o 
  -8   5   2      668.23      561.32     54.63 o 
  -7   5   2      113.43       93.48     31.40 o 
  -6   5   2     6520.16     6476.07    222.99 o 
  -5   5   2      878.49      869.60     78.79 o 
  -4   5   2     2054.21     2557.27     68.47 o 
  -3   5   2     1076.06     1115.29     47.34 o 
  -2   5   2    15681.08    15308.47    182.37 o 
  -1   5   2     5268.83     6628.78    104.16 o 
   0   5   2    56015.66    56477.05    477.49 o 
   1   5   2    16639.87    14154.70    137.46 o 
   2   5   2    10098.68     9477.07    192.09 o 
   3   5   2    10057.32    10097.83    314.31 o 
   4   5   2      983.79     1031.75     58.50 o 
   5   5   2     1777.95     1963.67     80.08 o 
   6   5   2       98.94      109.36     21.27 o 
   7   5   2     6152.29     6645.02    138.50 o 
   8   5   2      462.42      438.98     47.26 o 
   9   5   2      217.77      293.75     50.94 o 
  10   5   2     1082.13      849.66    118.12 o 
  11   5   2     2350.54     2319.48    139.80 o 
  12   5   2     1105.44     1361.07    144.45 o 
  13   5   2      113.30      107.74     27.06 o 
  14   5   2       78.71       85.77     58.58 o 
  15   5   2      192.18      181.93     47.31 o 
  16   5   2      128.73      117.12     45.42 o 
  17   5   2      521.63      511.35    116.27 o 
  18   5   2      671.02      524.71    179.26 o 
  19   5   2       41.44       29.92     55.93 o 
 -19   6   2      237.55      218.11     87.54 o 
 -18   6   2      199.93      137.19    115.37 o 
 -17   6   2     2586.22     2674.61    242.69 o 
 -16   6   2      960.65      965.74    228.55 o 
 -15   6   2     2676.65     2735.60    283.48 o 
 -14   6   2       42.80      145.97     45.15 o 
 -13   6   2     9363.96     9344.16    236.39 o 
 -12   6   2     2585.25     2406.04    221.84 o 
 -11   6   2      780.58      815.42     75.20 o 
 -10   6   2      357.02      309.96     50.51 o 
  -9   6   2     2798.90     2406.35    159.74 o 
  -8   6   2      800.63     1092.30     96.91 o 
  -7   6   2    20112.94    21070.82    321.14 o 
  -6   6   2     5350.07     5248.23    124.66 o 
  -5   6   2     3134.50     2501.74     62.95 o 
  -4   6   2     1265.26     1249.52     74.18 o 
  -3   6   2    26475.12    28047.62    186.62 o 
  -2   6   2    24561.19    22952.81    219.02 o 
  -1   6   2    21368.13    21275.53    202.95 o 
   0   6   2    37553.91    37028.30    214.73 o 
   1   6   2    31588.80    32247.38    213.14 o 
   2   6   2    19980.12    20872.16    228.32 o 
   3   6   2    62165.07    60450.41   1063.53 o 
   4   6   2     1921.47     1916.80     87.54 o 
   5   6   2    17163.47    16612.76    187.19 o 
   6   6   2    11533.63    11936.35    146.51 o 
   7   6   2    15937.13    17777.50    352.26 o 
   8   6   2    14798.04    15100.21    201.48 o 
   9   6   2     1256.46     1134.59     87.19 o 
  10   6   2     7832.93     7673.76    139.25 o 
  11   6   2     1849.45     1979.85     91.45 o 
  12   6   2     1267.68     1210.42    127.06 o 
  13   6   2      367.47      419.62     52.39 o 
  14   6   2     4499.97     3989.00    197.14 o 
  15   6   2        1.92       86.23     49.86 o 
  16   6   2     2893.39     3023.99    176.01 o 
  17   6   2        7.86       59.90     82.84 o 
  18   6   2      677.11      557.22    131.04 o 
 -18   7   2      604.24      349.22     96.28 o 
 -17   7   2      913.45      807.49    225.97 o 
 -16   7   2      146.07      116.09     70.07 o 
 -15   7   2      102.26       80.57     45.71 o 
 -14   7   2     1307.92     1215.08    181.62 o 
 -13   7   2      561.26      635.41     85.86 o 
 -12   7   2      250.91      190.32     51.69 o 
 -11   7   2     1252.01     1264.18    107.34 o 
 -10   7   2     2406.04     1986.30    164.61 o 
  -9   7   2     1102.00     1150.09    148.77 o 
  -8   7   2    10433.17    10799.11    177.01 o 
  -7   7   2       65.73       91.46     23.98 o 
  -6   7   2    10287.77     9574.08    180.56 o 
  -5   7   2     2667.57     2442.40     67.22 o 
  -4   7   2    11872.57    11293.60    128.09 o 
  -3   7   2     4999.26     4335.81     92.65 o 
  -2   7   2     8433.54     8901.91    139.52 o 
  -1   7   2     1187.59      997.04     50.73 o 
   0   7   2     1719.45     1522.40     56.21 o 
   1   7   2    15558.25    14577.20    165.31 o 
   2   7   2      401.79      596.11     42.63 o 
   3   7   2     9384.18     9822.53    216.83 o 
   4   7   2     8705.29     8846.49    198.88 o 
   5   7   2      829.24     1042.59     37.76 o 
   6   7   2     1024.91     1413.99     37.57 o 
   7   7   2     2417.80     2234.38    154.64 o 
   8   7   2      538.96      560.55     56.86 o 
   9   7   2      185.04      200.70     31.79 o 
  10   7   2       55.46       87.60     20.91 o 
  11   7   2      232.68      229.84     39.98 o 
  12   7   2       12.98       61.70     24.85 o 
  13   7   2     2279.91     2140.03    128.32 o 
  14   7   2     1998.89     1717.41    167.25 o 
  15   7   2     1733.06     1610.68    243.58 o 
  16   7   2      316.56      300.78     84.00 o 
  17   7   2      307.53      318.90    102.12 o 
  18   7   2     1391.44      912.45    267.19 o 
 -18   8   2      344.17      408.20    100.42 o 
 -17   8   2      732.22      665.03    146.44 o 
 -16   8   2      100.20      175.42    151.68 o 
 -15   8   2       30.22      119.00     43.71 o 
 -14   8   2      169.11      194.01     45.03 o 
 -13   8   2      107.59      172.43     44.19 o 
 -12   8   2      746.95      845.04    100.62 o 
 -11   8   2      435.81      488.59     61.66 o 
 -10   8   2       33.01       91.81     26.28 o 
  -9   8   2     2302.00     2222.57    124.49 o 
  -8   8   2      691.32      792.82     88.85 o 
  -7   8   2    14089.05    14411.26    185.76 o 
  -6   8   2       11.47       71.15     31.05 o 
  -5   8   2     2682.83     2619.50    113.29 o 
  -4   8   2      627.06      692.08     75.63 o 
  -3   8   2    22762.16    22305.29    195.96 o 
  -2   8   2      127.48       40.75     22.72 o 
  -1   8   2       40.24       78.04     17.04 o 
   0   8   2     6048.13     6585.92    151.12 o 
   1   8   2    46650.29    47246.33    273.22 o 
   2   8   2     1456.71     1363.91    177.71 o 
   3   8   2    11321.29    11158.61    180.59 o 
   4   8   2     3379.65     2669.25     86.22 o 
   5   8   2     1895.32     2183.77    205.62 o 
   6   8   2     1726.77     1993.51    100.00 o 
   7   8   2      394.53      523.93     47.41 o 
   8   8   2     2176.82     1783.91    112.71 o 
   9   8   2      200.62      223.27     34.81 o 
  10   8   2     2649.34     2438.87    122.27 o 
  11   8   2      653.04      655.14     66.22 o 
  12   8   2     3814.84     3651.23    196.45 o 
  13   8   2     1708.61     1518.13    130.31 o 
  14   8   2      954.38     1009.88    137.12 o 
  15   8   2      103.52       58.39     27.78 o 
  16   8   2     3427.67     3568.15    243.80 o 
  17   8   2      160.42      233.49    140.86 o 
  18   8   2      361.92      222.03    120.09 o 
 -18   9   2      247.25      333.67     61.47 o 
 -17   9   2     4386.90     4586.57    298.41 o 
 -16   9   2     3159.09     3430.28    275.51 o 
 -15   9   2      241.65      260.48     68.08 o 
 -14   9   2     3228.40     3144.98    201.13 o 
 -13   9   2     8119.77     7961.06    228.52 o 
 -12   9   2     5715.84     6483.50    262.30 o 
 -11   9   2     4371.41     4380.80    135.31 o 
 -10   9   2      125.96      123.80     35.19 o 
  -9   9   2        4.90       64.36     28.61 o 
  -8   9   2     3679.22     3569.32    115.78 o 
  -7   9   2     1104.86     1181.71    108.19 o 
  -6   9   2      321.80      439.05     42.47 o 
  -5   9   2     1656.26     1692.38     71.30 o 
  -4   9   2     1551.33     1588.03     60.32 o 
  -3   9   2    20995.83    20899.41    291.61 o 
  -2   9   2     3407.05     3174.44     69.57 o 
  -1   9   2    32118.45    31487.49    282.95 o 
   0   9   2    10095.13     9850.42    144.85 o 
   1   9   2    55813.44    56682.12    344.53 o 
   2   9   2    25249.71    25043.89    152.99 o 
   3   9   2    14475.37    13108.95    240.69 o 
   4   9   2       86.04      135.17     30.38 o 
   5   9   2    17861.30    17214.96    297.25 o 
   6   9   2    23259.13    24472.21    631.24 o 
   7   9   2     5948.06     5934.27    107.53 o 
   8   9   2    12727.23    12858.20    171.45 o 
   9   9   2      451.44      480.51     54.05 o 
  10   9   2     3939.13     4190.04    137.41 o 
  11   9   2     3752.79     3863.10    147.39 o 
  12   9   2     2387.17     2178.97    128.25 o 
  13   9   2     2281.09     2045.31     88.09 o 
  14   9   2      144.07      136.32     43.08 o 
  15   9   2     4514.60     4794.26    438.65 o 
  16   9   2       45.07      102.79     48.64 o 
  17   9   2     1205.12     1045.79    331.51 o 
  18   9   2     1248.71     1008.55    423.97 o 
 -18  10   2       37.94      123.09     72.02 o 
 -17  10   2      813.43      885.89    167.88 o 
 -16  10   2      766.31      887.49    234.45 o 
 -15  10   2       58.66      102.88     31.96 o 
 -14  10   2      655.09      600.87     85.41 o 
 -13  10   2     2389.36     2363.46    290.39 o 
 -12  10   2       25.26       93.28     36.13 o 
 -11  10   2      144.81      204.43     28.20 o 
 -10  10   2      669.02      748.96     83.50 o 
  -9  10   2     1210.76     1094.88    114.99 o 
  -8  10   2     5679.98     5698.77    164.59 o 
  -7  10   2     8582.61     8225.62    137.97 o 
  -6  10   2      560.73      703.57     67.09 o 
  -5  10   2     9869.84     9737.88    172.73 o 
  -4  10   2      370.56      524.57     53.66 o 
  -3  10   2    12808.83    13754.00    165.37 o 
  -2  10   2     5456.20     5975.02    113.94 o 
  -1  10   2     1885.94     1977.22     59.32 o 
   0  10   2      710.93      696.17     63.63 o 
   1  10   2      435.25      392.80     28.46 o 
   2  10   2     5555.14     5137.64    105.54 o 
   3  10   2      724.80      558.63     73.13 o 
   4  10   2    24694.39    25650.26    231.74 o 
   5  10   2     2282.39     2936.35    311.94 o 
   6  10   2      318.67      367.30     53.91 o 
   7  10   2       22.26       61.03     18.16 o 
   8  10   2      184.84      153.41     22.80 o 
   9  10   2     2303.23     2055.90     54.19 o 
  10  10   2     4887.54     4543.57    134.20 o 
  11  10   2     3246.80     3313.45    124.95 o 
  12  10   2      204.08      161.28     26.18 o 
  13  10   2     3375.67     3603.78     94.83 o 
  14  10   2     1798.16     1831.62    194.68 o 
  15  10   2      644.45      600.68    131.07 o 
  16  10   2     1428.85     1069.43    220.93 o 
  17  10   2        1.39       85.64     75.26 o 
  18  10   2       34.33      -41.62    128.78 o 
 -18  11   2       85.83      117.89     62.12 o 
 -17  11   2      457.41      400.11     96.53 o 
 -16  11   2     1061.86      998.17    176.25 o 
 -15  11   2      112.20       -5.47     43.53 o 
 -14  11   2      173.35       92.45    100.35 o 
 -13  11   2      402.68      392.13     72.48 o 
 -12  11   2     2201.16     2416.74    115.62 o 
 -11  11   2        6.47       -7.21     42.88 o 
 -10  11   2    14901.52    14469.94    314.18 o 
  -9  11   2     2243.56     2032.86     94.15 o 
  -8  11   2     6355.90     7052.24    157.99 o 
  -7  11   2     1627.17     1649.79    121.39 o 
  -6  11   2    19129.18    18086.25    219.35 o 
  -5  11   2      425.65      827.81     86.62 o 
  -4  11   2    12111.58    11316.77    145.39 o 
  -3  11   2      243.09      293.48     30.65 o 
  -2  11   2     2896.60     2773.27     57.61 o 
  -1  11   2      456.07      404.89     48.66 o 
   0  11   2     9235.95     9949.06    202.69 o 
   1  11   2     1122.49     1366.56     86.30 o 
   2  11   2     6246.22     6145.42    109.28 o 
   3  11   2      841.68     1043.75     53.18 o 
   4  11   2      877.37     1117.76    144.33 o 
   5  11   2      198.67      289.85     62.64 o 
   6  11   2     4146.06     3649.19    665.19 o 
   7  11   2     4181.74     4082.82    449.99 o 
   8  11   2       94.06      169.61     24.14 o 
   9  11   2     7308.18     7440.51    207.20 o 
  10  11   2      693.52      783.13     70.15 o 
  11  11   2     6815.23     6838.53    171.77 o 
  12  11   2     1592.24     1524.55    102.56 o 
  13  11   2     2201.75     1978.29    136.71 o 
  14  11   2      223.64      237.09     45.35 o 
  15  11   2     2928.30     3162.60    133.32 o 
  16  11   2       43.79      -31.74     61.55 o 
  17  11   2     1563.08     1608.02    338.77 o 
  18  11   2      403.32      331.49    181.34 o 
 -18  12   2     2109.46     1563.58    375.93 o 
 -17  12   2      756.99      735.45    202.27 o 
 -16  12   2     1819.15     1930.06    325.17 o 
 -15  12   2     1222.58     1354.94    298.26 o 
 -14  12   2      630.40      546.70    119.58 o 
 -13  12   2     5567.43     5967.51    426.18 o 
 -12  12   2     2582.67     2626.02    110.36 o 
 -11  12   2      157.16      180.42     40.57 o 
 -10  12   2     1249.18     1073.05     95.14 o 
  -9  12   2     2909.97     2661.75     89.58 o 
  -8  12   2     5351.89     5320.60     89.49 o 
  -7  12   2     1548.75     1628.13     85.97 o 
  -6  12   2      296.71      273.73     35.05 o 
  -5  12   2     5744.45     5789.43    114.18 o 
  -4  12   2      837.32     1172.20    111.79 o 
  -3  12   2     3935.97     3660.96    131.69 o 
  -2  12   2    14471.63    15131.38    188.65 o 
  -1  12   2     4933.35     4631.66     90.07 o 
   0  12   2    32505.27    32531.51    288.39 o 
   1  12   2    68733.15    68809.25    715.24 o 
   2  12   2    16901.84    17412.31    235.88 o 
   3  12   2    28942.79    29373.18    397.67 o 
   4  12   2    23469.61    23665.22    414.91 o 
   5  12   2     7097.08     6819.73    193.31 o 
   6  12   2    16450.09    17461.68    476.20 o 
   7  12   2    22183.09    21831.71    306.78 o 
   8  12   2      118.66      136.49     15.13 o 
   9  12   2     3884.41     4074.80     86.20 o 
  10  12   2      958.37     1008.14     76.85 o 
  11  12   2     3862.11     3748.53    104.55 o 
  12  12   2     2568.78     2303.92     87.33 o 
  13  12   2        2.35       43.62     44.55 o 
  14  12   2      186.82      124.31     56.38 o 
  15  12   2        3.46       13.20     58.75 o 
  16  12   2     1072.50      920.56    427.22 o 
  17  12   2     1895.43     1386.62    469.69 o 
  18  12   2      210.41      373.87    168.34 o 
 -17  13   2      497.47      597.16    150.80 o 
 -16  13   2     1404.83     1267.54    286.74 o 
 -15  13   2     1223.22     1155.34    247.59 o 
 -14  13   2       27.67       97.33     48.23 o 
 -13  13   2      507.34      344.69     50.66 o 
 -12  13   2     1562.19     1795.95    254.76 o 
 -11  13   2       57.58      121.28     66.52 o 
 -10  13   2      254.53      183.59     43.83 o 
  -9  13   2        8.72       62.25     21.44 o 
  -8  13   2    17003.49    17171.82    197.02 o 
  -7  13   2     1463.42     1552.50     66.47 o 
  -6  13   2      138.15      202.16     33.90 o 
  -5  13   2     1222.78     1257.39     97.16 o 
  -4  13   2    12699.96    12875.54    233.84 o 
  -3  13   2     2334.52     1950.78     52.73 o 
  -2  13   2       42.64       55.29     29.38 o 
  -1  13   2     2477.28     2516.09     60.20 o 
   0  13   2     2197.36     2100.24     70.26 o 
   1  13   2       23.41       63.48     16.41 o 
   2  13   2      927.09      835.53     49.23 o 
   3  13   2     6226.16     5891.59    108.69 o 
   4  13   2     4984.04     5340.21    211.19 o 
   5  13   2     1632.70     1917.41    228.80 o 
   6  13   2      484.93      628.57    102.64 o 
   7  13   2     7287.59     7291.03    358.42 o 
   8  13   2     3219.21     2957.49    564.61 o 
   9  13   2     3468.16     3559.03    134.46 o 
  10  13   2       11.98       21.42     15.48 o 
  11  13   2     6630.14     5826.57    174.45 o 
  12  13   2      262.11      160.78     65.91 o 
  13  13   2      604.45      425.80     71.17 o 
  14  13   2      339.96      564.23    140.30 o 
  15  13   2     3003.79     3173.32    162.56 o 
  16  13   2     1589.37     1193.84    311.87 o 
  17  13   2       14.26       79.81    105.48 o 
 -17  14   2     2547.70     1711.02    375.60 o 
 -16  14   2     1213.86     1248.77    266.86 o 
 -15  14   2     2280.26     1665.46    306.52 o 
 -14  14   2      859.96      686.93    114.60 o 
 -13  14   2     1107.07      709.61    121.17 o 
 -12  14   2     1839.10     1761.37    181.04 o 
 -11  14   2    10442.58    10343.67    252.79 o 
 -10  14   2      675.99      618.56     86.77 o 
  -9  14   2     6223.05     6391.92    182.11 o 
  -8  14   2     2250.77     2448.67     84.93 o 
  -7  14   2     5168.61     5211.94     94.60 o 
  -6  14   2    11094.87    10786.97    197.19 o 
  -5  14   2    21807.13    22041.07    269.76 o 
  -4  14   2     3472.95     3204.39     57.42 o 
  -3  14   2      180.42      291.54     33.96 o 
  -2  14   2    13361.60    13671.69    263.11 o 
  -1  14   2     2843.19     2905.41     66.09 o 
   0  14   2      615.05      498.84     55.18 o 
   1  14   2     2624.39     2282.66    128.15 o 
   2  14   2      881.45      993.77     64.50 o 
   3  14   2      172.93      183.13     25.66 o 
   4  14   2     5613.56     5767.55    168.53 o 
   5  14   2     1833.47     1960.45    252.83 o 
   6  14   2     4331.67     4314.59    184.73 o 
   7  14   2     4414.93     4367.42    191.38 o 
   8  14   2    35715.88    31836.62    791.91 o 
   9  14   2      741.68      710.97     95.93 o 
  10  14   2    16493.08    15762.39    328.67 o 
  11  14   2      373.56      337.46     50.97 o 
  12  14   2     4107.92     4488.26    164.60 o 
  13  14   2     1504.62     1263.65    147.82 o 
  14  14   2     1965.31     2009.17    178.17 o 
  15  14   2      498.92      352.24     99.46 o 
  16  14   2      156.28       89.69     70.35 o 
  17  14   2      831.33      550.63    189.78 o 
 -17  15   2     2698.50     2705.65    447.02 o 
 -16  15   2       94.25      105.99     56.98 o 
 -15  15   2     2085.85     1749.84    392.02 o 
 -14  15   2      969.48      766.15    212.62 o 
 -13  15   2     1303.96     1102.91    168.42 o 
 -12  15   2      626.42      628.43     78.96 o 
 -11  15   2      430.46      415.46     83.89 o 
 -10  15   2      132.64      177.30     64.98 o 
  -9  15   2     6220.89     6129.31    190.99 o 
  -8  15   2      505.42      459.11     78.71 o 
  -7  15   2     3945.47     3874.37     85.98 o 
  -6  15   2     1361.88     1340.98     68.64 o 
  -5  15   2      766.77      831.57    102.28 o 
  -4  15   2     2748.55     2822.57    153.85 o 
  -3  15   2     7541.48     7410.34    135.44 o 
  -2  15   2     7451.31     8304.67    152.23 o 
  -1  15   2    25787.21    27919.12    179.27 o 
   0  15   2    18780.75    19126.83    269.43 o 
   1  15   2    12579.56    12978.71    134.29 o 
   2  15   2    12192.31    12862.68    126.89 o 
   3  15   2    15178.91    15163.85    765.84 o 
   4  15   2      106.68      103.95     11.42 o 
   5  15   2    10832.18    10591.83    284.50 o 
   6  15   2     6272.30     6138.59    229.38 o 
   7  15   2     5581.29     5718.01    133.74 o 
   8  15   2      798.83      651.67    104.44 o 
   9  15   2       91.01      108.78     43.68 o 
  10  15   2     1750.91     1909.05    414.90 o 
  11  15   2      457.53      514.88     47.12 o 
  12  15   2      683.59      662.02     75.66 o 
  13  15   2      820.34     1094.66    110.92 o 
  14  15   2      117.62      136.99     39.11 o 
  15  15   2      126.50      188.08     83.94 o 
  16  15   2      515.28      477.57    136.84 o 
  17  15   2      544.82      250.69    144.73 o 
 -17  16   2      260.31      174.37    122.97 o 
 -16  16   2      110.68      107.28     60.64 o 
 -15  16   2      134.48      116.82     51.68 o 
 -14  16   2      471.80      469.48    118.14 o 
 -13  16   2      695.50      557.48    109.93 o 
 -12  16   2      374.18      348.01     58.04 o 
 -11  16   2     5199.72     5197.95    271.30 o 
 -10  16   2      486.96      596.88     88.37 o 
  -9  16   2     6378.13     6176.87    147.51 o 
  -8  16   2     6210.87     6211.86    169.13 o 
  -7  16   2    17365.28    17265.79    230.03 o 
  -6  16   2       31.69       70.78     25.39 o 
  -5  16   2     2099.97     2090.06     66.20 o 
  -4  16   2       38.81       48.74     24.81 o 
  -3  16   2     3941.98     3818.14    114.54 o 
  -2  16   2     5628.57     5686.99    111.19 o 
  -1  16   2     7234.12     7291.49    132.60 o 
   0  16   2      124.89      128.17     27.41 o 
   1  16   2    13767.11    13982.43    198.08 o 
   2  16   2      846.13     1052.79     76.89 o 
   3  16   2     3744.39     3719.54     97.68 o 
   4  16   2      201.13      180.73     23.45 o 
   5  16   2     7869.19     8663.55    262.34 o 
   6  16   2     1675.71     1791.61    239.57 o 
   7  16   2      690.72      859.28    181.67 o 
   8  16   2     6730.22     6801.50    277.25 o 
   9  16   2        0.39      -23.35    139.85 o 
  10  16   2     7045.79     6528.72    490.99 o 
  11  16   2     2814.65     2600.92    465.90 o 
  12  16   2     1659.04     1611.58    482.64 o 
  13  16   2      110.84       50.79     32.90 o 
  14  16   2     3004.57     3070.85    535.96 o 
  15  16   2     3454.79     3023.98    520.12 o 
  16  16   2     2088.69     2004.33    453.77 o 
  17  16   2     1086.45      973.25    210.54 o 
 -16  17   2     1133.42     1016.38    476.90 o 
 -15  17   2       91.05      119.37     64.29 o 
 -14  17   2     2147.96     1665.88    302.31 o 
 -13  17   2       48.91       83.60     35.58 o 
 -12  17   2     2113.98     1949.50    100.85 o 
 -11  17   2      152.47      138.32     35.73 o 
 -10  17   2    13304.44    14270.57    316.94 o 
  -9  17   2     7280.00     7258.58    190.49 o 
  -8  17   2     3363.89     3112.32     93.71 o 
  -7  17   2     2148.10     2271.09     99.99 o 
  -6  17   2    12400.54    13361.26    215.84 o 
  -5  17   2     9227.98     9367.14    215.73 o 
  -4  17   2     8120.94     8100.50    153.27 o 
  -3  17   2     1574.94     1719.03    133.98 o 
  -2  17   2     1453.73     1465.29    126.24 o 
  -1  17   2      271.60      288.29     36.12 o 
   0  17   2     2612.21     2617.31     75.94 o 
   1  17   2       16.61       16.86     29.74 o 
   2  17   2     9502.20     9816.28    137.78 o 
   3  17   2      798.80      760.69     51.70 o 
   4  17   2      428.75      422.02     41.10 o 
   5  17   2      121.55      110.95     68.66 o 
   6  17   2    12425.78    12646.52    438.19 o 
   7  17   2     3252.17     3243.89    411.73 o 
   8  17   2      454.02      493.01     66.90 o 
   9  17   2     5408.27     5701.48    313.41 o 
  10  17   2      414.41      185.20    111.13 o 
  11  17   2     1602.23     1963.98    371.79 o 
  12  17   2      113.74       96.86    106.08 o 
  13  17   2     2553.53     2349.97    615.59 o 
  14  17   2       42.58     -154.69    159.83 o 
  15  17   2      878.18      990.08    272.74 o 
  16  17   2      213.90      110.62     99.57 o 
 -16  18   2     1825.29     1425.62    477.95 o 
 -15  18   2       53.91      107.36     40.34 o 
 -14  18   2     2655.90     2715.71    135.17 o 
 -13  18   2      745.14      775.92    188.02 o 
 -12  18   2     3263.55     3077.96    214.21 o 
 -11  18   2     1278.99     1397.86    195.47 o 
 -10  18   2     1311.35     1492.92    178.62 o 
  -9  18   2     2280.51     2728.23     97.20 o 
  -8  18   2     1501.20     1277.41    137.49 o 
  -7  18   2     7624.10     7694.25    169.40 o 
  -6  18   2      229.76      127.72     29.73 o 
  -5  18   2    15717.35    15887.52    209.80 o 
  -4  18   2     3547.22     3601.94    100.73 o 
  -3  18   2     5666.98     5732.82     88.92 o 
  -2  18   2     1599.54     1723.80     96.94 o 
  -1  18   2     9315.08     9195.57    173.67 o 
   0  18   2     6554.16     6697.01    129.58 o 
   1  18   2     7789.85     8014.40    148.00 o 
   2  18   2     2263.83     2347.57     80.24 o 
   3  18   2     6560.10     7497.85    138.19 o 
   4  18   2     3022.30     3161.46    135.57 o 
   5  18   2      214.66      327.16     51.99 o 
   6  18   2     1112.44     1284.90    181.50 o 
   7  18   2      892.56      632.89    127.40 o 
   8  18   2      534.79      635.53    145.69 o 
   9  18   2     5100.75     5017.66    444.82 o 
  10  18   2      592.65      734.12    176.72 o 
  11  18   2     1394.00     1379.68    347.78 o 
  12  18   2      176.24      239.01    119.48 o 
  13  18   2      855.63      955.95    334.79 o 
  14  18   2      896.00      767.84    234.37 o 
  15  18   2      221.69      333.59    134.62 o 
  16  18   2      590.15      659.40    220.81 o 
 -16  19   2      457.06      435.80    173.95 o 
 -15  19   2      289.37      232.56     53.22 o 
 -14  19   2     1076.09      955.00    156.74 o 
 -13  19   2      625.19      524.60     93.51 o 
 -12  19   2     2683.86     2398.45    303.30 o 
 -11  19   2      104.24       94.02     41.88 o 
 -10  19   2     3027.56     2911.86    119.47 o 
  -9  19   2      861.51      842.10    119.78 o 
  -8  19   2     5457.93     5295.32    157.71 o 
  -7  19   2     5069.76     5065.43    131.00 o 
  -6  19   2      456.65      438.14     46.93 o 
  -5  19   2       37.58      105.93     33.59 o 
  -4  19   2      988.99     1141.59    130.36 o 
  -3  19   2     2527.98     2631.40    135.87 o 
  -2  19   2      125.85      102.54     22.94 o 
  -1  19   2     3385.83     3476.18    158.10 o 
   0  19   2     1833.80     1810.61     81.84 o 
   1  19   2      684.76      644.98     66.64 o 
   2  19   2     2921.77     3088.28    158.41 o 
   3  19   2     1223.74     1332.60     57.36 o 
   4  19   2     1133.14     1288.66     69.03 o 
   5  19   2     7333.72     7663.24    297.48 o 
   6  19   2      319.83      314.13     71.05 o 
   7  19   2     5887.01     5951.70    486.54 o 
   8  19   2      925.22     1485.48    232.70 o 
   9  19   2    12940.00    12238.25    398.32 o 
  10  19   2       35.09       83.39     84.49 o 
  11  19   2     1683.09     1716.41    552.25 o 
  12  19   2        5.18      116.74    101.67 o 
  13  19   2     1774.69     1747.02    427.19 o 
  14  19   2       44.26      -93.99    144.80 o 
  15  19   2     1091.41      702.51    335.36 o 
  16  19   2      863.73      686.08    181.15 o 
 -15  20   2      292.87      194.47     91.77 o 
 -14  20   2      909.92      859.16    181.43 o 
 -13  20   2      114.25      206.57    127.30 o 
 -12  20   2       27.96       54.74     65.97 o 
 -11  20   2     1746.49     1643.02    138.70 o 
 -10  20   2      901.78      870.70    106.13 o 
  -9  20   2     2811.09     3017.49    181.81 o 
  -8  20   2      716.01      730.33    113.96 o 
  -7  20   2     5909.06     6170.38    163.80 o 
  -6  20   2      685.65      817.29     85.94 o 
  -5  20   2    20307.41    21013.23    325.90 o 
  -4  20   2      264.58      210.30     38.28 o 
  -3  20   2     5785.45     5847.28    121.32 o 
  -2  20   2     2001.31     1889.58     89.19 o 
  -1  20   2     5917.98     5825.71     96.86 o 
   0  20   2      213.16      277.45     33.34 o 
   1  20   2     2489.29     2636.93    179.85 o 
   2  20   2       73.51       66.08     21.01 o 
   3  20   2      875.05     1007.08     89.83 o 
   4  20   2     2136.98     2170.21     72.08 o 
   5  20   2      915.63      809.10     33.70 o 
   6  20   2       36.38      112.72     73.81 o 
   7  20   2      427.00      446.70    100.70 o 
   8  20   2       35.29       30.31     59.34 o 
   9  20   2      358.09      500.39    152.70 o 
  10  20   2      874.20     1354.61    219.91 o 
  11  20   2      128.53      156.67    151.34 o 
  12  20   2     2752.60     2093.00    609.92 o 
  13  20   2       73.07      -55.31    116.15 o 
  14  20   2     3298.18     2528.95    837.37 o 
  15  20   2       11.21      184.26    114.20 o 
 -15  21   2     2057.23     1694.10    677.81 o 
 -14  21   2     1088.98     1127.72    280.87 o 
 -13  21   2      677.36      607.29     95.16 o 
 -12  21   2      668.08      743.19    181.30 o 
 -11  21   2      706.02      740.12    132.23 o 
 -10  21   2     1140.62     1140.77    143.00 o 
  -9  21   2      252.32      213.57     39.14 o 
  -8  21   2      902.37      866.74    128.89 o 
  -7  21   2      414.66      257.28     42.64 o 
  -6  21   2     1770.38     1917.26    120.66 o 
  -5  21   2        7.07       34.69     26.43 o 
  -4  21   2     5994.73     5598.12    156.84 o 
  -3  21   2     1601.22     1564.52    177.38 o 
  -2  21   2     3817.14     4296.47    142.37 o 
  -1  21   2      323.93      372.20     43.67 o 
   0  21   2     9041.89     9357.63    187.22 o 
   1  21   2     3382.83     3575.24     83.52 o 
   2  21   2     7903.49     8157.56    172.46 o 
   3  21   2      311.84      370.95     44.35 o 
   4  21   2    18297.32    19288.32    292.25 o 
   5  21   2     8517.76     8886.35    130.01 o 
   6  21   2      346.77      498.73    110.70 o 
   7  21   2     4736.91     5044.08    530.66 o 
   8  21   2     4754.78     4538.94    373.76 o 
   9  21   2     5736.72     6197.25    397.11 o 
  10  21   2       80.51      -11.26    132.52 o 
  11  21   2     1525.04     1621.92    347.37 o 
  12  21   2        1.35        3.16     92.55 o 
  13  21   2      327.40      501.54    188.35 o 
  14  21   2     1284.73     1015.12    335.47 o 
  15  21   2      219.21       -7.62    140.86 o 
 -14  22   2      359.43      259.52    173.59 o 
 -13  22   2     3106.35     2703.48    407.71 o 
 -12  22   2      260.31      292.82     83.06 o 
 -11  22   2      113.61      127.20     44.27 o 
 -10  22   2      877.27      847.07    139.14 o 
  -9  22   2     4850.16     4880.20    161.18 o 
  -8  22   2     1628.31     1522.95    123.79 o 
  -7  22   2      114.41      137.65     39.09 o 
  -6  22   2      107.25      114.75     29.08 o 
  -5  22   2       72.67       77.04     24.21 o 
  -4  22   2      141.83      209.04     29.89 o 
  -3  22   2     1586.14     1614.91    131.90 o 
  -2  22   2     3606.17     3473.14    121.95 o 
  -1  22   2     1497.85     1424.66    119.83 o 
   0  22   2      982.57     1085.00     90.76 o 
   1  22   2     1574.53     1554.95    134.51 o 
   2  22   2      743.05      608.46     90.32 o 
   3  22   2     2147.16     2061.12     66.75 o 
   4  22   2       49.97       59.63     28.47 o 
   5  22   2      114.20      105.17     15.79 o 
   6  22   2     2692.80     2563.78    526.11 o 
   7  22   2      722.93      908.85    161.37 o 
   8  22   2       33.18      -36.24    129.74 o 
   9  22   2      232.61       64.11     90.27 o 
  10  22   2      996.88     1314.26    214.16 o 
  11  22   2      941.34      580.36    187.18 o 
  12  22   2      257.35      357.20    157.49 o 
  13  22   2       62.33       19.44     90.51 o 
  14  22   2     1268.70     1018.55    364.02 o 
 -14  23   2      955.39      863.24    464.09 o 
 -13  23   2       35.23      131.87     65.79 o 
 -12  23   2      726.88      773.58    117.98 o 
 -11  23   2     1632.61     1389.83    259.00 o 
 -10  23   2      730.87      714.37    101.74 o 
  -9  23   2      125.75      134.40     77.39 o 
  -8  23   2      121.19      156.99     40.10 o 
  -7  23   2     2650.46     2615.09    212.82 o 
  -6  23   2     3187.19     3138.77    154.67 o 
  -5  23   2     1395.42     1246.94    154.81 o 
  -4  23   2      420.87      485.60     93.14 o 
  -3  23   2      287.04      273.64     33.57 o 
  -2  23   2     7116.14     6703.27    167.90 o 
  -1  23   2      533.92      364.32     37.50 o 
   0  23   2    15930.62    16451.11    247.84 o 
   1  23   2     2705.37     2860.63    115.29 o 
   2  23   2     4793.98     4768.83    141.68 o 
   3  23   2     1378.71     1105.48    124.76 o 
   4  23   2     3080.41     2790.34    163.03 o 
   5  23   2       60.11       54.37     15.05 o 
   6  23   2       57.40      174.52     69.47 o 
   8  23   2       47.57      188.82     66.35 o 
   9  23   2      653.56      846.53    182.30 o 
  10  23   2     2688.59     2758.78    484.18 o 
  11  23   2     2587.90     2067.83    556.20 o 
  12  23   2     1229.68     1144.65    315.73 o 
  13  23   2     4592.59     3932.07   1040.39 o 
  14  23   2       23.54      282.07    118.84 o 
 -14  24   2     1712.04     1518.87    480.80 o 
 -13  24   2      718.29      591.52    252.14 o 
 -12  24   2      933.82      666.20    322.59 o 
 -11  24   2     1962.05     1895.06    300.79 o 
 -10  24   2     2169.08     2251.45    161.93 o 
  -9  24   2      965.56     1069.68    155.90 o 
  -8  24   2      111.02      141.56     43.06 o 
  -7  24   2      240.18      254.32     51.01 o 
  -6  24   2       35.63       40.25     45.69 o 
  -5  24   2     3007.09     2985.05    208.31 o 
  -4  24   2      797.48     1001.73    109.99 o 
  -3  24   2      103.64      125.35     30.62 o 
  -2  24   2      959.30      838.15     85.85 o 
  -1  24   2     2413.67     2554.49    129.53 o 
   0  24   2      542.78      675.28     69.45 o 
   1  24   2     2335.41     2470.02     89.74 o 
   2  24   2     2858.55     2691.18    202.35 o 
   3  24   2    12930.25    12959.66    204.68 o 
   4  24   2      814.73      873.52     67.50 o 
   5  24   2     6103.07     6282.77    176.22 o 
   6  24   2     3601.66     4021.97    602.56 o 
   7  24   2     1609.79     1795.68    441.45 o 
   8  24   2     3451.34     3882.51    597.22 o 
   9  24   2     2211.00     2344.05    592.79 o 
  10  24   2     2093.58     1971.30    256.78 o 
  11  24   2       28.74       87.28     82.01 o 
  12  24   2      408.42      385.50    120.93 o 
  13  24   2      476.13      294.35     96.43 o 
 -13  25   2       96.75      234.06     71.52 o 
 -12  25   2     1145.95      802.69    275.21 o 
 -11  25   2       16.43       31.18     79.17 o 
 -10  25   2      699.34      552.89    128.32 o 
  -9  25   2     1637.04     1439.29    236.13 o 
  -8  25   2     3627.30     4084.45    197.30 o 
  -7  25   2        6.81       26.09     22.31 o 
  -6  25   2     1624.33     1608.03    150.17 o 
  -5  25   2       13.20        1.68     60.33 o 
  -4  25   2     5150.00     5118.14    210.74 o 
  -3  25   2     3520.35     3126.99    261.30 o 
  -2  25   2     1285.00     1396.01    115.23 o 
  -1  25   2        6.05       23.86     23.68 o 
   0  25   2     5131.88     5119.61    152.64 o 
   1  25   2      826.49      859.59     94.79 o 
   2  25   2     1182.06     1237.48    108.99 o 
   3  25   2      612.13      623.25     92.17 o 
   4  25   2       40.45       49.38     17.76 o 
   5  25   2       86.09      107.90     65.81 o 
   6  25   2      244.52      333.79     79.97 o 
   7  25   2     2449.67     2881.66    372.52 o 
   8  25   2       60.30       81.69     80.42 o 
   9  25   2      390.11      444.65    175.09 o 
  10  25   2      930.08      780.69    281.33 o 
  11  25   2      135.88      185.40    102.06 o 
  12  25   2       21.32      166.66     63.42 o 
  13  25   2     1067.82      950.09    340.98 o 
 -13  26   2      501.84      402.59    105.16 o 
 -12  26   2      102.02       47.21     79.42 o 
 -11  26   2     3644.50     3746.08    474.07 o 
 -10  26   2     1007.95      891.96    213.00 o 
  -9  26   2      534.51      429.67     80.79 o 
  -8  26   2     1587.30     1818.47    246.56 o 
  -7  26   2     4871.62     4835.92    206.31 o 
  -6  26   2      170.94      129.82     32.65 o 
  -5  26   2     1205.08     1181.41    160.76 o 
  -4  26   2     1856.20     1991.41    213.98 o 
  -3  26   2      319.05      269.10     38.08 o 
  -2  26   2      593.75      557.93     58.89 o 
  -1  26   2     3229.70     3281.86    168.15 o 
   0  26   2      741.72      779.27     69.83 o 
   1  26   2     2422.75     2331.09    124.96 o 
   2  26   2      172.73      144.67     41.42 o 
   3  26   2       25.63       20.24     20.89 o 
   4  26   2     1344.01     1479.74    187.32 o 
   5  26   2      141.72      167.95     38.70 o 
   6  26   2     1651.55     1246.23    309.85 o 
   7  26   2      185.92      197.95    113.75 o 
   8  26   2     2748.60     2528.45    275.30 o 
   9  26   2      406.27      565.40    147.93 o 
  10  26   2      211.70      339.87    129.39 o 
  11  26   2       15.82      116.74     53.53 o 
  12  26   2     5974.14     5270.19    624.08 o 
 -12  27   2      803.10      726.87    169.67 o 
 -11  27   2     1144.55      729.79    204.30 o 
 -10  27   2     1661.25     1804.30    526.76 o 
  -9  27   2     2057.11     2410.96    219.67 o 
  -8  27   2     1721.23     1459.59    270.09 o 
  -7  27   2       80.82      118.40     37.04 o 
  -6  27   2     4902.20     4800.24    188.43 o 
  -5  27   2     1168.44     1034.93    165.91 o 
  -4  27   2     1961.99     1819.59    271.92 o 
  -3  27   2     6603.72     7275.34    245.82 o 
  -2  27   2     2551.19     2347.23    169.16 o 
  -1  27   2    10971.93    10837.62    235.87 o 
   0  27   2      146.64      158.87     37.10 o 
   1  27   2     4864.67     5291.48    366.02 o 
   2  27   2     2815.95     2599.57    100.07 o 
   3  27   2     8033.83     8221.31    332.39 o 
   4  27   2     1565.89     1789.93     71.03 o 
   5  27   2     1356.90     1558.34    141.91 o 
   6  27   2     1130.46     1306.77    192.87 o 
   7  27   2     4410.87     4779.39    736.03 o 
   8  27   2     1050.83     1198.52    244.29 o 
   9  27   2     2931.12     3406.63    512.91 o 
  10  27   2     1025.00     1026.77    274.80 o 
  11  27   2      700.55      799.02    259.74 o 
  12  27   2       42.42      279.78    116.06 o 
 -12  28   2       85.75       94.89    126.56 o 
 -11  28   2      619.48      544.24    183.71 o 
 -10  28   2      219.88      196.14    106.84 o 
  -9  28   2      832.27      583.72    259.35 o 
  -8  28   2      218.84      320.73     83.41 o 
  -7  28   2     1461.05     1159.35    221.84 o 
  -6  28   2      471.97      329.03    101.18 o 
  -5  28   2     2001.71     1972.24    300.69 o 
  -4  28   2      288.50      195.28     58.86 o 
  -3  28   2     1789.56     1577.63    190.01 o 
  -2  28   2       22.09       91.06     44.69 o 
  -1  28   2     5985.62     6306.56    224.66 o 
   0  28   2       31.50       56.78     27.90 o 
   1  28   2     1283.74     1307.75    143.39 o 
   2  28   2      237.59      284.67     65.00 o 
   3  28   2      213.95      229.30     58.93 o 
   4  28   2     1199.03     1104.44    159.31 o 
   5  28   2      462.98      393.88     79.65 o 
   6  28   2      614.13      446.88    105.76 o 
   7  28   2      267.08      260.54     95.68 o 
   8  28   2       13.00      -63.22    126.27 o 
   9  28   2      572.99      333.69    105.42 o 
  10  28   2     1120.53      991.55    228.34 o 
  11  28   2      356.17      330.68    155.32 o 
 -11  29   2        9.53       78.87     93.21 o 
 -10  29   2     1872.10     1245.29    504.52 o 
  -9  29   2       91.26      -42.80    118.10 o 
  -8  29   2     3043.68     3134.21    204.17 o 
  -7  29   2      329.87      327.23     72.11 o 
  -6  29   2     4813.74     4966.18    138.76 o 
  -5  29   2      404.02      359.96     73.38 o 
  -4  29   2       40.90       74.54     34.10 o 
  -3  29   2        6.39       25.42     32.31 o 
  -2  29   2      912.70      669.78     75.76 o 
  -1  29   2      928.02      959.33    117.67 o 
   0  29   2      203.17      212.32     54.31 o 
   1  29   2      227.42      234.35     45.75 o 
   2  29   2       33.69       54.96     41.01 o 
   3  29   2     3537.80     3355.58    224.91 o 
   4  29   2      273.73      173.33    141.38 o 
   5  29   2     1121.27     1175.79    173.41 o 
   6  29   2       27.72      115.16     82.12 o 
   7  29   2     2362.75     2403.47    538.41 o 
   8  29   2       35.56       87.59    101.33 o 
   9  29   2      252.65      270.05    120.44 o 
  10  29   2      233.39      188.77    122.49 o 
  11  29   2     1141.96     1045.86    404.09 o 
 -10  30   2      375.22      145.41    103.82 o 
  -9  30   2      386.12      444.58    185.72 o 
  -8  30   2      557.35      517.35    143.82 o 
  -7  30   2     2077.55     1249.05    383.69 o 
  -6  30   2        1.12       29.95     41.53 o 
  -5  30   2     1549.79     1252.44    273.46 o 
  -4  30   2       52.68       76.72     40.93 o 
  -3  30   2     2433.09     2547.49    240.32 o 
  -2  30   2     1147.25      793.54     97.08 o 
  -1  30   2     1503.64     1296.72    151.83 o 
   0  30   2      393.59      384.73     98.21 o 
   1  30   2     1543.84     1350.07    153.22 o 
   2  30   2     3161.68     3465.98    304.00 o 
   3  30   2     3155.22     2966.10    732.73 o 
   4  30   2     1281.64     1322.53    268.27 o 
   5  30   2     2208.01     2070.98    584.96 o 
   6  30   2     2149.28     2063.17    635.68 o 
   7  30   2      677.53      659.20    219.54 o 
   8  30   2     5973.78     5417.76    335.24 o 
   9  30   2      740.84      822.85    211.25 o 
  10  30   2      360.05      449.84    174.64 o 
 -10  31   2       50.78      114.04     83.91 o 
  -9  31   2      566.73      384.87     95.03 o 
  -8  31   2      268.68      420.87    197.17 o 
  -7  31   2       55.07      110.45     71.54 o 
  -6  31   2      486.42      381.91    137.36 o 
  -5  31   2      161.53      225.71     55.36 o 
  -4  31   2      218.45      196.69     68.28 o 
  -3  31   2       43.57       26.37     65.18 o 
  -2  31   2     1311.19     1089.09    175.94 o 
  -1  31   2      330.15      294.28     67.94 o 
   0  31   2      186.34      223.37     54.60 o 
   1  31   2        9.04       63.61     70.03 o 
   2  31   2      741.62      623.88    161.02 o 
   3  31   2      408.27      336.33     84.78 o 
   4  31   2      105.98      123.46     87.64 o 
   5  31   2     1084.99      920.67    449.86 o 
   6  31   2      204.60      291.85     90.12 o 
   7  31   2      595.39      429.87    152.11 o 
   8  31   2       12.75      360.56    112.43 o 
   9  31   2      294.35      304.45    104.78 o 
  -9  32   2      160.88      142.69    134.71 o 
  -8  32   2       30.01       -7.76    111.16 o 
  -7  32   2      295.11      178.84     85.34 o 
  -6  32   2       25.12       77.70     64.35 o 
  -5  32   2      500.64      366.48    189.70 o 
  -4  32   2      466.08      344.43     92.50 o 
  -3  32   2      108.90       74.72     40.42 o 
  -2  32   2       15.47      132.76     51.64 o 
  -1  32   2     1622.62     1268.66    210.68 o 
   0  32   2       15.07       57.57     65.35 o 
   1  32   2      563.19      567.18     80.87 o 
   2  32   2     1069.85      784.97    257.24 o 
   3  32   2      578.66      579.18    151.14 o 
   4  32   2      293.30      438.89    150.24 o 
   5  32   2     1369.00     1428.39    317.25 o 
   6  32   2     1116.47      850.92    197.91 o 
   7  32   2      109.44      264.15     94.61 o 
   8  32   2     1147.13     1154.29    337.19 o 
  -7  33   2        0.16       32.56     74.21 o 
  -6  33   2     2749.24     1869.12    604.19 o 
  -5  33   2      683.02      760.18    306.88 o 
  -4  33   2     1104.78      829.10    193.03 o 
  -3  33   2       66.65       96.18     57.03 o 
  -2  33   2     1025.52      772.62    112.13 o 
  -1  33   2       14.11       41.41     50.81 o 
   0  33   2      125.83       48.66     74.35 o 
   1  33   2       21.73       31.56     89.04 o 
   2  33   2       59.77      155.13     72.07 o 
   3  33   2     1204.53     1095.70    770.49 o 
   4  33   2       21.67      307.87    122.66 o 
   5  33   2      107.80      135.74     98.34 o 
   6  33   2       93.04      120.70     88.45 o 
   7  33   2     3162.44     3020.13    614.90 o 
  -6  34   2      150.85      200.81     71.52 o 
  -5  34   2       31.46       95.45     63.07 o 
  -4  34   2      318.73      366.30    113.02 o 
  -3  34   2      282.67      185.48     68.71 o 
  -2  34   2     1781.19     1521.65    219.33 o 
  -1  34   2       74.90      161.93     59.27 o 
   0  34   2      363.74      239.23     86.84 o 
   1  34   2      187.13      105.08     77.88 o 
   2  34   2     1211.20      795.94    309.52 o 
   3  34   2       20.70      117.77     73.69 o 
   4  34   2      228.41      175.37     57.65 o 
   5  34   2      304.09      272.31     86.29 o 
   6  34   2       20.00      -53.29    100.68 o 
  -5  35   2     1687.45     1186.22    539.56 o 
  -4  35   2      114.31       60.96     99.47 o 
  -3  35   2     3877.16     3569.81    238.54 o 
  -2  35   2      523.58      321.76     85.79 o 
  -1  35   2     3867.24     3669.62    375.14 o 
   0  35   2     2068.44     1918.61    297.36 o 
   1  35   2     2511.56     1862.74    690.41 o 
   2  35   2     1254.50     1068.67    268.37 o 
   3  35   2     1105.63      852.99    210.29 o 
   4  35   2     4070.98     3040.69    720.44 o 
  -1  36   2     1593.51      897.81    342.29 o 
   0  36   2      760.44      620.50    155.23 o 
   1  36   2      131.44      128.54     65.39 o 
   2  36   2       54.66       70.65     87.19 o 
 -19   1   3      142.51      112.62    141.06 o 
 -18   1   3      151.79      316.44     88.87 o 
 -17   1   3      773.28      537.02    156.86 o 
 -16   1   3       10.96      130.06     59.47 o 
 -15   1   3     1010.89     1031.35    251.57 o 
 -14   1   3      147.08      210.32     82.66 o 
 -13   1   3     3482.84     3616.54    340.13 o 
 -12   1   3      148.16      266.30     45.97 o 
 -11   1   3     7797.98     7718.50    177.24 o 
 -10   1   3     1660.25     2051.83    158.33 o 
  -9   1   3     1723.58     2270.81    175.28 o 
  -8   1   3    26376.70    25920.06    242.15 o 
  -7   1   3     2633.20     2268.96     58.11 o 
  -6   1   3     9863.21     9586.07    111.85 o 
  -5   1   3     1571.91     1721.47     86.56 o 
  -4   1   3     2948.06     2932.21     88.83 o 
  -3   1   3     4401.82     3275.95    279.29 o 
  -2   1   3      149.23      269.13     29.29 o 
  -1   1   3    16867.14    15705.99    174.46 o 
   0   1   3    22881.52    22533.69    213.01 o 
   1   1   3     2130.82     2280.39     58.58 o 
   2   1   3      332.85      413.96     41.60 o 
   3   1   3      711.46     1020.02     47.79 o 
   4   1   3     9817.48     9119.53    138.00 o 
   5   1   3     6867.96     6987.04    126.07 o 
   6   1   3     9002.79     9303.32    163.43 o 
   7   1   3      976.69     1345.05     71.91 o 
   8   1   3     8436.86     8293.23    169.45 o 
   9   1   3     3527.72     3461.20    111.22 o 
  10   1   3     6123.80     6558.90    139.91 o 
  11   1   3     1000.34     1173.47    108.21 o 
  12   1   3     2577.27     2825.70    139.97 o 
  13   1   3      821.01      682.16    100.55 o 
  14   1   3     1184.71      306.79    394.38 o 
  15   1   3     3262.27     2794.26    304.82 o 
  16   1   3       45.88      154.50     49.20 o 
  17   1   3      890.52      718.20    186.11 o 
  18   1   3      266.92      238.95     73.31 o 
 -19   2   3       67.35       55.04     71.07 o 
 -18   2   3      873.75      773.49    271.52 o 
 -17   2   3      800.22      627.06    153.95 o 
 -16   2   3      817.45      669.33    172.98 o 
 -15   2   3      145.85      271.03     80.83 o 
 -14   2   3     1122.14     1104.11    219.96 o 
 -13   2   3    10087.12    11004.18    317.17 o 
 -12   2   3      221.48      202.39     51.12 o 
 -11   2   3      225.81      136.37     33.88 o 
 -10   2   3     5931.77     6047.57    148.56 o 
  -9   2   3      146.56      146.19     32.33 o 
  -8   2   3     1645.33     1720.65    136.93 o 
  -7   2   3     3265.39     3415.81     80.68 o 
  -6   2   3    18448.11    17388.37    220.04 o 
  -5   2   3      729.67      615.09     68.51 o 
  -4   2   3       14.39       50.34     20.53 o 
  -3   2   3      154.49      315.44     33.89 o 
  -2   2   3     2600.98     2512.46     63.89 o 
  -1   2   3     2169.51     2051.57    125.18 o 
   0   2   3       53.67       56.93     19.74 o 
   1   2   3    46211.50    45561.03    445.39 o 
   2   2   3     3004.77     2612.59     64.09 o 
   3   2   3     1625.10     1707.20     53.17 o 
   4   2   3     1287.31     1654.71    103.11 o 
   5   2   3      606.93      751.95     76.28 o 
   6   2   3    10121.80     9816.84    133.27 o 
   7   2   3    13101.31    14705.54    182.72 o 
   8   2   3       90.23      289.07     34.21 o 
   9   2   3     2309.21     2375.50    104.80 o 
  10   2   3     6439.66     6732.64    118.67 o 
  11   2   3      478.72      536.07     50.02 o 
  12   2   3      119.83      145.03     28.76 o 
  13   2   3      584.69      488.72     63.64 o 
  14   2   3     6104.89     5732.19    266.07 o 
  15   2   3      184.26      113.91     51.64 o 
  16   2   3     1253.03     1144.32    210.09 o 
  17   2   3      126.49       79.84     55.12 o 
  18   2   3     1002.12      733.48    141.15 o 
 -19   3   3        5.36       96.13     69.73 o 
 -18   3   3      606.26      591.60    231.35 o 
 -17   3   3      602.70      726.86    183.38 o 
 -16   3   3       30.50      167.15     75.99 o 
 -15   3   3      179.86      153.14     92.28 o 
 -14   3   3      257.96      192.78     61.16 o 
 -13   3   3       65.65      228.90     59.32 o 
 -12   3   3      228.95      148.89     46.28 o 
 -11   3   3        0.59      -14.36     39.85 o 
 -10   3   3     4192.78     3766.01    126.51 o 
  -9   3   3      467.67      551.90     60.50 o 
  -8   3   3     2089.16     2513.09    116.01 o 
  -7   3   3       12.97       74.19     32.89 o 
  -6   3   3    30796.83    31012.10    306.04 o 
  -5   3   3      155.98      294.91     38.07 o 
  -4   3   3     7623.58     7921.04    213.22 o 
  -3   3   3       22.49      114.84     22.78 o 
  -2   3   3    12521.26    12449.98    164.61 o 
  -1   3   3     9373.68    10384.10    139.81 o 
   0   3   3      162.70      240.98     30.26 o 
   1   3   3      721.73      590.24     61.92 o 
   2   3   3    24099.42    22674.96    248.62 o 
   3   3   3     1566.74     1723.42     61.76 o 
   4   3   3     7795.35     7675.52    132.99 o 
   5   3   3      435.86      297.87     31.74 o 
   6   3   3    12313.31    12546.49    153.34 o 
   7   3   3      110.92      121.18     27.91 o 
   8   3   3      454.85      527.94     54.74 o 
   9   3   3        2.75       31.94     36.73 o 
  10   3   3      380.50      362.91     42.32 o 
  11   3   3      313.81      374.55     36.20 o 
  12   3   3     1163.38     1028.69    106.99 o 
  13   3   3     1332.10     1212.43    118.01 o 
  14   3   3      444.29      429.26     69.02 o 
  15   3   3       48.10       74.20     27.79 o 
  16   3   3      172.75      221.85     52.82 o 
  17   3   3       29.01       60.98     58.85 o 
  18   3   3       65.30       86.50     49.84 o 
 -18   4   3      150.59      146.49     72.59 o 
 -17   4   3      225.75      182.92     62.12 o 
 -16   4   3      578.07      657.69    116.68 o 
 -15   4   3      109.90      148.27     55.88 o 
 -14   4   3      747.10      925.68    161.87 o 
 -13   4   3      987.20      915.17    123.76 o 
 -12   4   3      578.79      560.82     70.07 o 
 -11   4   3      545.89      633.14     82.58 o 
 -10   4   3      707.25      728.21     77.53 o 
  -9   4   3     6364.31     6118.40    102.36 o 
  -8   4   3     2065.86     1830.40    142.76 o 
  -7   4   3    19723.78    21647.17    262.20 o 
  -6   4   3      159.56       93.42     35.15 o 
  -5   4   3     3913.40     3779.69     80.16 o 
  -4   4   3     3056.56     2693.15     69.38 o 
  -3   4   3    12978.82    10584.74    103.68 o 
  -2   4   3        1.43       18.48     15.63 o 
  -1   4   3     1971.55     1860.53     84.46 o 
   0   4   3     2862.97     2447.76     58.82 o 
   1   4   3     1120.01      708.37     44.85 o 
   2   4   3      237.74      736.01     68.67 o 
   3   4   3     5196.17     5499.60     89.60 o 
   4   4   3      125.62      114.28     20.42 o 
   5   4   3     1384.25     1258.09     58.65 o 
   6   4   3     1011.70     1033.09     51.30 o 
   7   4   3     5843.99     6900.56    132.15 o 
   8   4   3     7547.82     7774.79    161.80 o 
   9   4   3     2084.23     2023.51    135.72 o 
  10   4   3     6550.98     6309.64    136.35 o 
  11   4   3     1387.10     1328.38    120.41 o 
  12   4   3      930.45      760.17     81.78 o 
  13   4   3     1238.61     1035.69    138.96 o 
  14   4   3      124.83      188.68     40.82 o 
  15   4   3       16.11       73.41     25.36 o 
  16   4   3     1291.05     1283.74    236.15 o 
  17   4   3     1163.92      953.81    224.75 o 
  18   4   3      762.23      544.63    207.46 o 
 -18   5   3     1667.67     1139.37    427.05 o 
 -17   5   3     2698.03     2391.39    437.54 o 
 -16   5   3      794.95      810.85    173.39 o 
 -15   5   3     1247.03     1267.01    206.07 o 
 -14   5   3    10315.85    10979.22    335.60 o 
 -13   5   3     1201.41     1144.67    168.16 o 
 -12   5   3     2604.22     3105.64    186.94 o 
 -11   5   3     4002.54     4165.15    157.40 o 
 -10   5   3      166.77      230.26     35.98 o 
  -9   5   3     1239.57     1166.42    108.60 o 
  -8   5   3     1556.24     1712.02    148.89 o 
  -7   5   3     6066.08     5911.97    148.84 o 
  -6   5   3      452.43      663.40     68.48 o 
  -5   5   3    24990.43    24090.13    280.60 o 
  -4   5   3      118.10      185.74     44.17 o 
  -3   5   3    43261.63    40505.45    317.79 o 
  -2   5   3      727.98     1038.77     98.35 o 
  -1   5   3    14111.28    12782.05    199.89 o 
   0   5   3    70308.52    72957.29    795.88 o 
   1   5   3     3365.26     2946.44    111.43 o 
   2   5   3     2857.72     3069.82     68.38 o 
   3   5   3    19151.60    18730.94    189.69 o 
   4   5   3     1244.86     1690.32     45.33 o 
   5   5   3     9998.10     9065.26    158.37 o 
   6   5   3     1754.78     1522.05     78.43 o 
   7   5   3      454.09      789.23     49.58 o 
   8   5   3     3992.76     4094.83    130.38 o 
   9   5   3      611.15      640.79     68.61 o 
  10   5   3     3065.41     3537.33    127.94 o 
  11   5   3     6223.82     6428.08    148.12 o 
  12   5   3     1742.29     1949.47    108.59 o 
  13   5   3     6766.74     7092.94    197.21 o 
  14   5   3     1837.79     1638.69    211.67 o 
  15   5   3     4637.57     4920.86    187.51 o 
  16   5   3      567.78      501.12    144.34 o 
  17   5   3       74.34       76.56     45.68 o 
  18   5   3       41.06       68.98     62.79 o 
 -18   6   3      167.48      206.02     58.09 o 
 -17   6   3       43.85       93.87     76.87 o 
 -16   6   3        4.64       81.68     94.16 o 
 -15   6   3     2401.44     2599.47    350.54 o 
 -14   6   3     1301.29     1187.01    245.05 o 
 -13   6   3     1211.97      930.38    164.50 o 
 -12   6   3      193.34      134.91     42.42 o 
 -11   6   3     4361.74     4180.81    153.59 o 
 -10   6   3      448.27      600.61     70.12 o 
  -9   6   3      526.15      559.94     66.67 o 
  -8   6   3      120.75      117.28     26.53 o 
  -7   6   3     1764.82     2280.06    154.46 o 
  -6   6   3    11047.17    11205.70    204.21 o 
  -5   6   3     6696.48     7365.70    143.97 o 
  -4   6   3    12545.71    13056.64    163.42 o 
  -3   6   3      260.92      288.76     35.34 o 
  -2   6   3      910.40      877.05     58.61 o 
  -1   6   3       92.30      138.42     20.10 o 
   0   6   3     5139.12     4111.35     96.58 o 
   1   6   3     1742.32     1327.34     60.24 o 
   2   6   3     4651.95     4667.57     91.30 o 
   3   6   3     9188.52     8521.17    127.47 o 
   4   6   3     7485.35     7476.18    188.27 o 
   5   6   3    14107.29    13932.43    168.37 o 
   6   6   3    12595.59    12799.27    151.38 o 
   7   6   3      424.68      595.71     65.70 o 
   8   6   3     2961.60     2590.00     76.26 o 
   9   6   3       29.37       27.10     28.29 o 
  10   6   3      462.46      450.47     64.31 o 
  11   6   3      878.48      677.97     61.53 o 
  12   6   3     5465.58     5643.09    151.36 o 
  13   6   3        6.19       39.04     25.03 o 
  14   6   3      904.24      642.19    105.01 o 
  15   6   3     2212.59     1898.86    246.36 o 
  16   6   3      396.93      390.15     87.09 o 
  17   6   3       72.53      126.49     81.42 o 
  18   6   3     1561.12     1536.86    234.65 o 
 -18   7   3      316.14      259.05    102.36 o 
 -17   7   3     1784.23     1457.19    426.05 o 
 -16   7   3        6.17      153.96     70.71 o 
 -15   7   3       96.75      110.28     65.96 o 
 -14   7   3     2158.45     2334.11    318.48 o 
 -13   7   3     2532.50     2528.87    315.30 o 
 -12   7   3     1385.93     1630.58    235.49 o 
 -11   7   3     1598.73     1523.31    155.40 o 
 -10   7   3     2062.35     1836.73    136.42 o 
  -9   7   3      380.00      501.83     57.20 o 
  -8   7   3     9962.97    10169.99    213.05 o 
  -7   7   3     1184.04     1456.81    143.70 o 
  -6   7   3    16842.87    16042.28    210.31 o 
  -5   7   3     8074.16     7263.08    139.35 o 
  -4   7   3    16953.11    15457.19    193.82 o 
  -3   7   3      888.32     1106.99    100.91 o 
  -2   7   3    54345.90    51039.89    415.14 o 
  -1   7   3      442.90      647.86     61.23 o 
   0   7   3    14587.48    13621.32    208.31 o 
   1   7   3    17322.98    17613.38    337.25 o 
   2   7   3    66930.90    66023.06    600.89 o 
   3   7   3     1175.58     1189.09     57.97 o 
   4   7   3    64212.30    66245.80    737.23 o 
   5   7   3     8656.99     8559.87    181.60 o 
   6   7   3    26512.95    27026.73    153.23 o 
   7   7   3      101.56      139.36     19.04 o 
   8   7   3     1536.14     1617.17     87.70 o 
   9   7   3     2197.31     2027.00     89.98 o 
  10   7   3      264.37      393.36     46.54 o 
  11   7   3      370.09      357.11     51.51 o 
  12   7   3       47.67       40.08     36.27 o 
  13   7   3      139.57      158.81     35.60 o 
  14   7   3     2305.14     2080.72    168.35 o 
  15   7   3     1416.01     1219.26    242.73 o 
  16   7   3      144.48      118.90     41.56 o 
  17   7   3     3292.49     2531.00    440.44 o 
  18   7   3        0.93      120.57    108.58 o 
 -18   8   3      414.21      457.80    134.42 o 
 -17   8   3     1255.55      771.93    237.09 o 
 -16   8   3     4365.38     4546.83    208.62 o 
 -15   8   3     3962.14     4484.17    572.86 o 
 -14   8   3      977.00      756.07    188.23 o 
 -13   8   3    19606.77    19295.66    624.30 o 
 -12   8   3    11557.46    12329.91    296.78 o 
 -11   8   3     6991.37     7144.11    182.72 o 
 -10   8   3     5755.19     5435.93    190.04 o 
  -9   8   3     3113.12     2942.79    173.78 o 
  -8   8   3    11882.21    11183.08    209.48 o 
  -7   8   3     5458.75     5851.40    159.25 o 
  -6   8   3    26276.36    26659.14    470.84 o 
  -5   8   3     1980.99     1625.50     87.87 o 
  -4   8   3    39303.53    38208.05    322.62 o 
  -3   8   3      160.54      103.10     33.71 o 
  -2   8   3    22194.60    20894.16    212.39 o 
  -1   8   3     4712.67     4827.08     84.81 o 
   0   8   3     4330.13     3897.18     84.89 o 
   1   8   3      229.81      412.72     45.84 o 
   2   8   3       67.59       23.18     21.08 o 
   3   8   3     8134.55     7308.26    604.70 o 
   4   8   3     4416.50     3525.18    125.94 o 
   5   8   3    12655.60    11940.11    198.30 o 
   6   8   3    11995.13    11265.08    191.74 o 
   7   8   3    11851.83    12701.33    168.59 o 
   8   8   3     6837.36     6888.01    132.27 o 
   9   8   3     5583.11     5899.06     79.30 o 
  10   8   3    10422.57    10935.52    222.93 o 
  11   8   3    16827.34    17440.30    223.70 o 
  12   8   3     5705.29     5928.22    220.19 o 
  13   8   3    13021.09    13634.31    365.33 o 
  14   8   3    10104.66    10473.22    387.10 o 
  15   8   3     4196.39     4890.97    132.77 o 
  16   8   3     1702.01     1465.30    252.49 o 
  17   8   3      645.76      629.11    117.15 o 
  18   8   3       43.34       78.74     62.97 o 
 -18   9   3      350.42      138.52     84.70 o 
 -17   9   3        7.48      215.95     71.85 o 
 -16   9   3     2859.59     3496.06    624.11 o 
 -15   9   3        1.19      153.05     58.68 o 
 -14   9   3     3525.94     3419.68    358.27 o 
 -13   9   3     1219.37      962.67    166.55 o 
 -12   9   3     4757.29     4796.85    176.39 o 
 -11   9   3     3532.22     3756.09    183.71 o 
 -10   9   3        9.01       31.28     28.27 o 
  -9   9   3     6494.01     7196.60    137.92 o 
  -8   9   3     2084.63     2136.13     95.64 o 
  -7   9   3     5944.38     5443.76    200.38 o 
  -6   9   3      994.49     1170.71     88.95 o 
  -5   9   3    31466.78    30630.40    228.15 o 
  -4   9   3    18677.18    16989.84    216.99 o 
  -3   9   3     5815.90     5101.62    103.62 o 
  -2   9   3    11551.88     9701.45    135.02 o 
  -1   9   3    17116.29    17530.17    247.79 o 
   0   9   3    27056.13    27098.92    196.47 o 
   1   9   3     1481.81     1531.59     52.08 o 
   2   9   3    14962.48    13194.38    155.08 o 
   3   9   3    11754.39    11837.77    155.27 o 
   4   9   3     3819.14     2957.04    236.57 o 
   5   9   3     6746.36     5946.51    396.22 o 
   6   9   3      221.60      166.50     28.85 o 
   7   9   3    21671.00    22596.06    189.54 o 
   8   9   3     3001.62     2913.10     61.42 o 
   9   9   3     2605.12     2554.73    142.62 o 
  10   9   3     4181.24     4003.23    125.68 o 
  11   9   3     4027.67     4169.67    212.52 o 
  12   9   3     3017.82     3134.80    123.44 o 
  13   9   3     2736.76     3172.64    178.80 o 
  14   9   3     6847.33     7529.69    261.88 o 
  15   9   3      593.84      571.75    159.58 o 
  16   9   3      144.52       64.34     61.61 o 
  17   9   3      434.80      281.41     87.22 o 
  18   9   3      439.70      282.20    165.21 o 
 -18  10   3      537.13      501.81    136.45 o 
 -17  10   3     1588.21     1551.48    300.20 o 
 -16  10   3     2532.89     2222.41    344.75 o 
 -15  10   3     1873.64     1684.48    414.23 o 
 -14  10   3      195.29      247.96     70.24 o 
 -13  10   3     6044.39     6347.23    300.29 o 
 -12  10   3      616.36      454.14     61.83 o 
 -11  10   3      367.94      447.38     85.36 o 
 -10  10   3     4424.66     4404.21    229.70 o 
  -9  10   3       66.96      114.04     35.37 o 
  -8  10   3     9820.31     9787.24    192.18 o 
  -7  10   3    10097.83     9979.31    160.88 o 
  -6  10   3    25647.77    24723.78    241.21 o 
  -5  10   3    12530.09    12242.48    219.74 o 
  -4  10   3    39655.80    37769.91    379.69 o 
  -3  10   3    72919.08    72088.20    459.47 o 
  -2  10   3    13695.55    13229.88    184.54 o 
  -1  10   3    61043.19    58200.57    682.01 o 
   0  10   3      159.54      105.84     23.72 o 
   1  10   3    74466.45    75378.23    673.28 o 
   2  10   3     4105.82     4328.03     59.43 o 
   3  10   3    86564.91    90300.46    705.86 o 
   4  10   3    23188.93    23918.13    394.34 o 
   5  10   3    32780.52    33359.18    348.58 o 
   6  10   3    20520.73    21012.54    437.30 o 
   7  10   3     5671.38     6238.31    235.58 o 
   8  10   3     3305.48     3584.68     72.85 o 
   9  10   3       81.28       83.00     22.68 o 
  10  10   3     2670.02     2338.64     92.76 o 
  11  10   3      364.90      381.31     51.56 o 
  12  10   3      118.50      178.48     34.22 o 
  13  10   3     8405.08     9056.59    250.33 o 
  14  10   3      970.43      931.64    118.57 o 
  15  10   3     1477.34     1601.22    129.19 o 
  16  10   3    10330.77    11600.92    239.90 o 
  17  10   3      473.56      485.52    136.10 o 
  18  10   3     3482.51     3461.54    598.32 o 
 -18  11   3     2278.43     1478.61    456.68 o 
 -17  11   3     2139.39     1533.91    313.94 o 
 -16  11   3     6834.06     7252.70    607.40 o 
 -15  11   3      574.61      437.53     79.49 o 
 -14  11   3    11491.91    11588.10    712.01 o 
 -13  11   3     4891.63     5252.53    285.11 o 
 -12  11   3    20708.65    20302.95    490.90 o 
 -11  11   3     6769.61     6708.30    446.07 o 
 -10  11   3     5014.54     4905.89    160.40 o 
  -9  11   3    12753.82    12436.71    188.33 o 
  -8  11   3     5924.65     5847.21    143.31 o 
  -7  11   3    39734.86    39784.93    369.79 o 
  -6  11   3     1361.86     1690.76    124.18 o 
  -5  11   3    29698.61    29912.21    273.00 o 
  -4  11   3      994.86      922.94     81.82 o 
  -3  11   3    48518.50    48791.53    476.04 o 
  -2  11   3      486.66      651.26     61.39 o 
  -1  11   3       38.63       26.51     22.19 o 
   0  11   3     2400.13     1963.15     67.93 o 
   1  11   3     2033.39     2565.44     85.89 o 
   2  11   3      545.35      609.02     59.45 o 
   3  11   3    31541.29    30913.37    420.30 o 
   4  11   3    17034.13    15825.82    358.79 o 
   6  11   3      103.74      159.07     45.35 o 
   7  11   3    43368.99    43867.35    821.51 o 
   8  11   3     2146.80     2164.76    276.04 o 
   9  11   3    19325.58    19724.24    243.13 o 
  10  11   3    10196.78    10343.72    137.61 o 
  11  11   3    18463.53    19089.29    381.66 o 
  12  11   3    11983.73    12387.05    209.51 o 
  13  11   3     5138.21     6235.70    249.07 o 
  14  11   3     6305.04     6562.13    180.18 o 
  15  11   3     1454.97     1270.34    175.07 o 
  16  11   3     6265.48     6588.99    291.60 o 
  17  11   3       64.84       93.14    115.78 o 
  18  11   3       18.83      -22.67    121.78 o 
 -17  12   3     2293.21     2404.70    413.78 o 
 -16  12   3      122.98      194.00     61.84 o 
 -15  12   3     5550.79     6967.34    367.78 o 
 -14  12   3     1828.42     1240.06    211.80 o 
 -13  12   3     7040.14     7367.86    344.39 o 
 -12  12   3     6845.33     6437.06    462.38 o 
 -11  12   3     8132.30     8864.43    226.81 o 
 -10  12   3    24903.09    25242.76    364.49 o 
  -9  12   3     1254.05     1083.14    112.63 o 
  -8  12   3    17555.55    17717.84    217.80 o 
  -7  12   3      830.05      995.90     95.73 o 
  -6  12   3    41699.36    42207.88    445.31 o 
  -5  12   3     3982.14     3551.78     79.28 o 
  -4  12   3    25032.60    25054.34    292.36 o 
  -3  12   3    34245.13    35045.23    469.84 o 
  -2  12   3     4125.76     4266.17     78.28 o 
  -1  12   3    29905.59    28503.51    302.47 o 
   0  12   3     1320.57     1373.29     48.12 o 
   2  12   3     1832.73     1481.80    102.45 o 
   3  12   3    22224.96    20984.14    233.98 o 
   4  12   3    21635.73    21325.65   1238.66 o 
   5  12   3     5138.12     4839.69    222.51 o 
   6  12   3    18503.25    18907.46    777.92 o 
   7  12   3      340.53      307.05     53.56 o 
   8  12   3    10037.87    10566.34    375.02 o 
   9  12   3    12099.46    12444.53    369.24 o 
  10  12   3     3153.54     3239.19     68.78 o 
  11  12   3     2941.76     2686.97     51.32 o 
  12  12   3     6704.58     6839.38    297.79 o 
  13  12   3     6312.20     6387.85    186.50 o 
  14  12   3      381.97      341.26    103.85 o 
  15  12   3     1796.81     2109.83    327.62 o 
  16  12   3      550.65      414.63    153.14 o 
  17  12   3     1059.32      756.26    263.38 o 
 -17  13   3     1639.48     1506.90    285.88 o 
 -16  13   3      720.12      612.79    135.84 o 
 -15  13   3     1555.56     1295.31    199.49 o 
 -14  13   3     1286.32      977.16    180.83 o 
 -13  13   3       70.64       80.87     43.10 o 
 -12  13   3     4042.86     4133.07    181.35 o 
 -11  13   3     3825.62     3647.76    137.97 o 
 -10  13   3      581.56      626.17     86.37 o 
  -9  13   3    14716.70    14597.12    250.58 o 
  -8  13   3      660.04      672.53     68.68 o 
  -7  13   3    12799.63    13371.41    164.77 o 
  -6  13   3    12060.56    12541.12    216.33 o 
  -5  13   3    17906.05    17708.50    191.69 o 
  -4  13   3    35141.95    35614.21    436.37 o 
  -3  13   3    21183.99    22543.37    265.06 o 
  -2  13   3    83523.94    85281.26    737.96 o 
  -1  13   3    24931.77    26239.61    243.66 o 
   0  13   3   126317.60   128722.66    985.85 o 
   1  13   3     1594.54     1542.90     57.67 o 
   2  13   3   133551.22   137580.95    567.06 o 
   3  13   3        8.29       54.62     25.15 o 
   4  13   3    71041.14    68817.41    910.23 o 
   5  13   3     5271.93     4772.92    195.51 o 
   6  13   3    14698.46    15074.98    532.19 o 
   7  13   3     5163.85     5144.02    283.66 o 
   8  13   3     1488.89     1286.19    198.10 o 
   9  13   3     7641.57     8229.55    314.29 o 
  10  13   3      225.63      403.74    166.21 o 
  11  13   3     2923.33     3275.36     94.82 o 
  12  13   3     8585.86     9330.10    204.98 o 
  13  13   3       38.86       53.66     19.49 o 
  14  13   3     3433.59     3766.17    238.09 o 
  15  13   3     1465.08     1123.70    407.07 o 
  16  13   3     2788.86     2540.02    567.37 o 
  17  13   3     3413.68     3523.65    424.70 o 
 -17  14   3     3211.72     3288.33    600.69 o 
 -16  14   3      267.81      175.72     88.47 o 
 -15  14   3     6657.29     7221.60    359.93 o 
 -14  14   3      296.14      204.66     70.99 o 
 -13  14   3     9085.34     9050.02    380.51 o 
 -12  14   3     4802.19     4461.07    190.94 o 
 -11  14   3    14897.74    15345.03    270.98 o 
 -10  14   3     6533.36     6448.79    205.79 o 
  -9  14   3     5189.94     5205.95    133.53 o 
  -8  14   3    20127.58    20794.61    327.40 o 
  -7  14   3     8997.52     8669.89    161.69 o 
  -6  14   3    18582.70    18313.37    200.41 o 
  -5  14   3     1649.93     1737.26    150.89 o 
  -4  14   3    31799.28    32160.14    308.91 o 
  -3  14   3      616.32      578.26     59.73 o 
  -2  14   3     9987.46     9649.81    198.27 o 
  -1  14   3    27313.02    26294.56    154.76 o 
   0  14   3      556.92      550.44     57.65 o 
   1  14   3    18172.62    17584.18    250.58 o 
   2  14   3     5639.02     6408.92    134.14 o 
   3  14   3     8826.46     8017.78    154.16 o 
   4  14   3    24219.67    23614.33    356.88 o 
   5  14   3     6015.65     5666.42    398.30 o 
   6  14   3    31033.75    32195.48    585.74 o 
   7  14   3     1661.88     1742.55    280.07 o 
   8  14   3    39514.58    42838.82    517.56 o 
   9  14   3      320.66      237.15    110.73 o 
  10  14   3    13513.00    13870.92    534.52 o 
  11  14   3    16980.53    17983.02    518.33 o 
  12  14   3     4719.30     5352.15    250.25 o 
  13  14   3     3983.42     4158.72    129.59 o 
  14  14   3      811.01      517.97    246.01 o 
  15  14   3     6214.85     5465.47   1086.45 o 
  16  14   3      315.47      244.56    119.42 o 
  17  14   3     1459.82      898.29    168.95 o 
 -17  15   3     1235.20      867.73    287.62 o 
 -16  15   3     4132.26     4705.83    344.94 o 
 -15  15   3      180.07      327.72     80.97 o 
 -14  15   3     5681.48     5062.37    156.72 o 
 -13  15   3     1613.55     1341.54    174.89 o 
 -12  15   3     4461.64     4467.65    179.11 o 
 -11  15   3     2031.35     1993.02    328.00 o 
 -10  15   3     7708.25     7375.34    226.38 o 
  -9  15   3    17068.29    17314.28    418.15 o 
  -8  15   3      222.46      264.39     40.27 o 
  -7  15   3     9970.83     9823.40    187.83 o 
  -6  15   3       72.28       74.68     30.26 o 
  -5  15   3    40868.65    41195.18    357.29 o 
  -4  15   3     5546.51     5847.13    125.88 o 
  -3  15   3     4524.06     4070.94    201.89 o 
  -2  15   3    12722.33    12921.26    240.39 o 
  -1  15   3     5669.83     4822.15    186.82 o 
   0  15   3    13268.46    12358.12    168.60 o 
   1  15   3     1445.40     1584.38    136.44 o 
   2  15   3    13029.05    12856.30    234.60 o 
   3  15   3    10752.94    10823.13    147.51 o 
   4  15   3     1810.48     2145.22    241.14 o 
   5  15   3    23748.29    24131.01    810.42 o 
   6  15   3    15483.43    16128.90    282.96 o 
   7  15   3    18574.55    20301.67    392.97 o 
   8  15   3      195.53       79.55     36.81 o 
   9  15   3    20350.25    20910.53    744.02 o 
  10  15   3      567.50      478.03    132.51 o 
  11  15   3     4149.17     3584.87    401.45 o 
  12  15   3     1297.51     1190.01    262.78 o 
  13  15   3     1433.18     1154.20    270.82 o 
  14  15   3     2957.78     2663.10    617.62 o 
  15  15   3      197.84       98.27    110.27 o 
  16  15   3      692.85      654.51    191.66 o 
  17  15   3      210.25      224.24     96.14 o 
 -16  16   3     1470.38     1137.92    521.23 o 
 -15  16   3      480.16      456.84    123.70 o 
 -14  16   3     1861.70     1773.56    266.47 o 
 -13  16   3      482.50      355.80     94.05 o 
 -12  16   3       97.03       95.71     64.40 o 
 -11  16   3     1709.79     1623.54    148.24 o 
 -10  16   3      143.75      184.28     41.21 o 
  -9  16   3      869.78      930.87    127.15 o 
  -8  16   3    21757.38    21723.19    270.01 o 
  -7  16   3      243.08      218.61     35.07 o 
  -6  16   3     6256.48     6875.74    160.57 o 
  -5  16   3     7834.03     8147.99    141.29 o 
  -4  16   3    17226.81    16849.31    251.23 o 
  -3  16   3    14202.65    13925.29    168.30 o 
  -2  16   3    22999.37    23058.78    411.12 o 
  -1  16   3    43102.94    45014.52    372.32 o 
   0  16   3    29261.12    29290.17    356.98 o 
   1  16   3    63748.63    64942.10    784.40 o 
   2  16   3     2054.63     1767.25    172.07 o 
   3  16   3    36947.00    38035.29    460.92 o 
   4  16   3     1794.30     2246.45    177.85 o 
   5  16   3    11340.27    11377.89    290.72 o 
   6  16   3     1074.06     1166.02    192.60 o 
   7  16   3     3144.40     3118.73    278.95 o 
   8  16   3    14120.62    14448.48    496.47 o 
   9  16   3     5502.29     5017.84    275.20 o 
  10  16   3     8501.25     9131.55    345.19 o 
  11  16   3      565.09      533.18    198.63 o 
  12  16   3      819.87      890.32    189.42 o 
  13  16   3      721.97      319.53    151.51 o 
  14  16   3      923.71      792.77    215.46 o 
  15  16   3     2239.73     1731.81    477.14 o 
  16  16   3      630.45      399.72    103.65 o 
 -16  17   3     1100.31      736.35    225.35 o 
 -15  17   3     1129.02      845.90    246.03 o 
 -14  17   3     2210.33     2456.00    170.97 o 
 -13  17   3     2186.60     2069.41    276.71 o 
 -12  17   3     4599.37     4621.41    285.86 o 
 -11  17   3     9260.02     9258.27    468.17 o 
 -10  17   3    12322.22    12007.67    216.13 o 
  -9  17   3     6233.12     6618.28    175.26 o 
  -8  17   3    12184.82    12902.68    257.71 o 
  -7  17   3    20089.11    19324.96    307.13 o 
  -6  17   3     3176.46     3339.20     95.06 o 
  -5  17   3     2186.84     2230.37    134.56 o 
  -4  17   3      636.48      634.43     62.05 o 
  -3  17   3     1957.18     1928.10    120.03 o 
  -2  17   3     7929.61     8702.69    172.00 o 
  -1  17   3     1579.71     1606.72    117.43 o 
   0  17   3    18989.98    20447.56    225.49 o 
   1  17   3      217.89      200.87     51.69 o 
   2  17   3     5898.90     5594.38    108.97 o 
   3  17   3       82.69       95.51     53.77 o 
   4  17   3     4696.74     4850.29    175.96 o 
   5  17   3     6570.92     6572.06    414.92 o 
   6  17   3      121.78      196.93     69.33 o 
   7  17   3     5668.03     5788.80    397.08 o 
   8  17   3      131.88      205.52    109.18 o 
   9  17   3    10934.40     9929.86    437.49 o 
  10  17   3     4860.17     4505.14    263.44 o 
  11  17   3     4963.33     5084.79    668.56 o 
  12  17   3     2383.26     2174.12    549.04 o 
  13  17   3     1498.35     1583.63    405.82 o 
  14  17   3     1854.46     1784.92    514.18 o 
  15  17   3     1283.86     1135.46    277.30 o 
  16  17   3     3059.56     3205.94    268.83 o 
 -16  18   3      295.39      223.00     95.15 o 
 -15  18   3     1040.95      787.24    221.56 o 
 -14  18   3      862.45      694.90    129.47 o 
 -13  18   3     1088.01      996.37    156.82 o 
 -12  18   3       80.77       21.90     46.09 o 
 -11  18   3     6068.64     5961.44    266.56 o 
 -10  18   3     8770.72     8530.35    367.13 o 
  -9  18   3    15406.75    15324.92    328.47 o 
  -8  18   3     5598.78     5646.34    166.86 o 
  -7  18   3     3518.33     3389.21    149.52 o 
  -6  18   3    11577.13    11818.59    188.40 o 
  -5  18   3     1824.52     1743.18    178.70 o 
  -4  18   3    18886.54    18910.46    245.43 o 
  -3  18   3      673.87      616.64     82.22 o 
  -2  18   3    16870.28    17228.04    190.82 o 
  -1  18   3     2808.83     3014.60     79.24 o 
   0  18   3    21880.02    21498.86    515.51 o 
   1  18   3    23447.10    23713.18    239.45 o 
   2  18   3        4.44       28.91     18.92 o 
   3  18   3    13176.61    13106.26    217.24 o 
   4  18   3      695.79      621.87    123.59 o 
   5  18   3     4454.38     4427.82    281.19 o 
   6  18   3     7952.66     7963.83    259.16 o 
   7  18   3    15919.50    16853.64    474.52 o 
   8  18   3     7138.50     7043.12    417.79 o 
   9  18   3        0.82      -17.73    106.78 o 
  10  18   3     5154.51     4802.50    578.24 o 
  11  18   3      119.53       92.74    120.45 o 
  12  18   3     3464.53     3190.76    803.23 o 
  13  18   3      983.22      973.56    350.26 o 
  14  18   3      443.41      743.44    185.77 o 
  15  18   3      850.78      786.16    249.07 o 
  16  18   3      226.45      169.92    124.43 o 
 -15  19   3     3825.50     4624.39    154.16 o 
 -14  19   3       58.59       88.64     76.41 o 
 -13  19   3     2855.55     3150.67    155.67 o 
 -12  19   3      281.71      220.34     46.40 o 
 -11  19   3      719.13      691.57    126.09 o 
 -10  19   3       41.95       41.23     25.63 o 
  -9  19   3      157.98      152.60     53.79 o 
  -8  19   3      729.06      738.35    120.76 o 
  -7  19   3     2150.80     2139.79    133.28 o 
  -6  19   3     5622.46     5608.48    146.97 o 
  -5  19   3     1393.96     1095.96    117.75 o 
  -4  19   3     9217.13     9582.76    190.08 o 
  -3  19   3     6229.52     6234.00    183.06 o 
  -2  19   3     5444.19     5198.97     87.02 o 
  -1  19   3     6944.56     7607.87    130.57 o 
   0  19   3    25133.70    24766.38    252.49 o 
   1  19   3     3347.58     3268.58    121.60 o 
   2  19   3     9330.33     9087.25    243.56 o 
   3  19   3       82.03      113.98     26.93 o 
   4  19   3    12145.71    12689.82    284.51 o 
   5  19   3       56.15      144.09     75.67 o 
   6  19   3      758.44      622.29     93.96 o 
   7  19   3     1322.94     1707.62    404.98 o 
   8  19   3    18152.59    19392.36    612.33 o 
   9  19   3     2922.99     3530.18    582.32 o 
  10  19   3     1630.93     1436.13    288.80 o 
  11  19   3      287.83      259.51    116.97 o 
  12  19   3      536.63      515.34    174.19 o 
  13  19   3     1559.07     1376.42    367.28 o 
  14  19   3      267.11      288.89    131.62 o 
  15  19   3      425.44      333.76    206.77 o 
 -15  20   3      666.17      642.40    232.43 o 
 -14  20   3      262.16      245.26    113.49 o 
 -13  20   3     1479.06     1070.27    255.93 o 
 -12  20   3      661.58      738.69    147.01 o 
 -11  20   3     1940.23     1706.57    259.54 o 
 -10  20   3     2868.75     2504.57    153.70 o 
  -9  20   3    10075.24     9938.21    302.75 o 
  -8  20   3     2326.03     2331.46    140.52 o 
  -7  20   3     4233.66     4267.29    148.79 o 
  -6  20   3     7706.16     7730.16    190.08 o 
  -5  20   3     4077.43     3996.44    126.20 o 
  -4  20   3     1425.43     1354.52    135.11 o 
  -3  20   3      606.34      661.62     72.34 o 
  -2  20   3     8575.89     8444.39    166.36 o 
  -1  20   3      138.93      220.77     35.29 o 
   0  20   3     3515.91     3484.52    182.85 o 
   1  20   3      337.69      315.17     63.24 o 
   2  20   3      862.25      803.60     86.27 o 
   3  20   3      983.97      953.45     85.59 o 
   4  20   3       21.78       30.51     12.70 o 
   5  20   3      750.20      783.15    111.86 o 
   6  20   3     6315.18     7771.97    781.21 o 
   7  20   3      382.73      598.89    136.39 o 
   8  20   3     5770.25     5485.88    316.18 o 
   9  20   3       72.75      -78.15    131.51 o 
  10  20   3    12228.87    12658.26    827.36 o 
  11  20   3       93.41      298.71    167.84 o 
  12  20   3      600.77      504.30    228.56 o 
  13  20   3      148.95       85.66     99.06 o 
  14  20   3     1329.74      891.07    374.63 o 
  15  20   3       32.27      136.02    118.90 o 
 -15  21   3        2.26      383.63    187.63 o 
 -14  21   3       37.28      176.53     57.32 o 
 -13  21   3      334.08      338.58     86.92 o 
 -12  21   3      311.39      178.78     67.22 o 
 -11  21   3      497.53      457.06     91.67 o 
 -10  21   3     8566.58     8802.35    247.73 o 
  -9  21   3     1647.51     1585.92    186.32 o 
  -8  21   3     5201.14     4757.36    182.62 o 
  -7  21   3      276.36      246.61     79.49 o 
  -6  21   3     7217.30     7530.13    243.00 o 
  -5  21   3      599.93      704.30     76.40 o 
  -4  21   3     1567.04     1365.59    124.71 o 
  -3  21   3     1948.23     1997.00    164.77 o 
  -2  21   3      274.31      213.99     35.40 o 
  -1  21   3     5829.76     5586.13    163.06 o 
   0  21   3     4562.43     4585.13    136.19 o 
   1  21   3     9495.41     9696.67    203.16 o 
   2  21   3    10193.82    10405.74    219.29 o 
   3  21   3     1492.08     1504.07     93.00 o 
   4  21   3     1175.80     1070.63     41.16 o 
   5  21   3     2715.06     2772.04    350.59 o 
   6  21   3    10189.92    11151.95   1171.85 o 
   7  21   3     2658.17     2959.76   1161.41 o 
   8  21   3      959.88     1014.45    212.07 o 
   9  21   3     4657.38     5101.86    740.45 o 
  10  21   3       52.30      331.16    122.99 o 
  11  21   3     1269.47     1078.09    319.33 o 
  12  21   3       48.96      -51.29    138.20 o 
  13  21   3      747.33      728.04    239.07 o 
  14  21   3      696.48      406.95    141.95 o 
 -14  22   3     1114.58      855.75    494.34 o 
 -13  22   3      260.20      330.59     85.96 o 
 -12  22   3      395.85      312.88     69.91 o 
 -11  22   3      533.05      451.29    110.37 o 
 -10  22   3      692.67      530.25    151.66 o 
  -9  22   3       47.00       86.20     70.05 o 
  -8  22   3      311.45      345.29     71.30 o 
  -7  22   3      467.89      343.67     48.86 o 
  -6  22   3      489.01      423.78     76.57 o 
  -5  22   3     5328.43     5325.27    176.78 o 
  -4  22   3     3996.89     3987.24    126.00 o 
  -3  22   3      988.30      959.48     87.62 o 
  -2  22   3      818.62      701.57     77.79 o 
  -1  22   3    16179.55    16128.01    220.78 o 
   0  22   3      324.89      417.77     58.64 o 
   1  22   3     8318.83     8557.38    172.32 o 
   2  22   3     2850.43     3128.53    107.87 o 
   3  22   3     9597.54     9757.00    205.78 o 
   4  22   3     1199.91     1279.31    103.07 o 
   5  22   3     2582.04     3345.76    484.18 o 
   6  22   3     6660.38     6673.25    357.26 o 
   7  22   3     2089.42     1899.37    268.97 o 
   8  22   3     1977.24     1751.20    289.21 o 
   9  22   3     5569.32     5562.15    736.32 o 
  10  22   3     1013.41      918.69    236.25 o 
  11  22   3      131.93      277.02     89.44 o 
  12  22   3     2202.02     2067.49    457.39 o 
  13  22   3      607.10      367.00    111.04 o 
  14  22   3      919.11      889.91    231.33 o 
 -14  23   3      618.21      680.42    257.00 o 
 -13  23   3      504.11      304.87     64.83 o 
 -12  23   3      892.75      782.79    150.48 o 
 -11  23   3     1043.45      961.40    183.69 o 
 -10  23   3     3449.14     3683.97    135.49 o 
  -9  23   3     3380.65     3455.15    358.55 o 
  -8  23   3    10186.29    10230.49    418.39 o 
  -7  23   3     3050.49     3347.16    214.17 o 
  -6  23   3     3878.84     3988.45    132.30 o 
  -5  23   3    10497.18     9442.23    248.50 o 
  -4  23   3    12436.51    12754.52    205.86 o 
  -3  23   3     1771.23     1713.26    165.59 o 
  -2  23   3     3857.09     3750.96    150.53 o 
  -1  23   3    13577.81    13013.98    231.05 o 
   0  23   3     4202.82     4200.41    221.91 o 
   1  23   3     3823.64     3659.15    212.07 o 
   2  23   3      929.00      769.06     99.44 o 
   3  23   3     2829.01     2525.07     68.96 o 
   4  23   3     5324.24     5637.66    145.03 o 
   5  23   3      880.85      886.36    169.82 o 
   6  23   3       93.52      205.65    132.61 o 
   7  23   3     3331.57     3222.13    667.90 o 
   8  23   3       54.18      121.35    118.74 o 
   9  23   3     5608.25     6488.79    752.41 o 
  10  23   3       38.42       79.86     70.27 o 
  11  23   3     3994.89     4280.68    254.12 o 
  12  23   3       60.28      170.14    117.02 o 
  13  23   3     1265.13      791.37    299.32 o 
  14  23   3       57.38      145.09     93.49 o 
 -13  24   3      598.38      499.36    205.95 o 
 -12  24   3      673.21      460.17    132.13 o 
 -11  24   3      616.58      549.91     97.07 o 
 -10  24   3      475.93      385.22     91.41 o 
  -9  24   3       36.19      118.04     65.52 o 
  -8  24   3       23.33      101.11     37.97 o 
  -7  24   3      563.63      554.11    106.73 o 
  -6  24   3       97.14      147.97     43.32 o 
  -5  24   3       14.10       83.99     28.56 o 
  -4  24   3      415.97      440.61     57.64 o 
  -3  24   3       92.92       46.06     22.23 o 
  -2  24   3      856.20      913.04     71.51 o 
  -1  24   3      654.38      680.89     68.12 o 
   0  24   3     1241.07     1150.87    110.72 o 
   1  24   3      637.59      577.32     68.62 o 
   2  24   3        7.12       32.44     34.84 o 
   3  24   3      810.38      788.08    105.59 o 
   4  24   3      108.47      122.88     44.11 o 
   5  24   3        8.13      148.18     70.53 o 
   6  24   3      204.76      138.34    101.48 o 
   7  24   3      532.03      712.81    197.82 o 
   8  24   3     4481.11     5319.72    594.27 o 
   9  24   3      600.65      533.07    144.84 o 
  10  24   3        2.01      178.86     67.24 o 
  11  24   3       96.99       31.53     54.93 o 
  12  24   3      110.45       88.11     96.30 o 
  13  24   3      651.67      573.00    171.64 o 
 -13  25   3     1989.40     1689.41    742.72 o 
 -12  25   3      242.57       61.10    108.53 o 
 -11  25   3     1390.84     1205.81    246.98 o 
 -10  25   3      918.41      802.50    171.10 o 
  -9  25   3     1613.82     1496.33    205.30 o 
  -8  25   3      112.77      116.29     34.47 o 
  -7  25   3       52.17      117.72     42.81 o 
  -6  25   3     3591.73     3523.19    136.98 o 
  -5  25   3     1136.29     1099.25    157.26 o 
  -4  25   3     1793.78     1892.22    394.52 o 
  -3  25   3      138.04      157.93     38.71 o 
  -2  25   3     5181.17     5249.85    240.50 o 
  -1  25   3     2145.07     2245.75    154.18 o 
   0  25   3     5783.74     6079.11    171.52 o 
   1  25   3      158.84      220.91     52.88 o 
   2  25   3     7182.75     7476.77    216.58 o 
   3  25   3     5127.74     5536.96    170.67 o 
   4  25   3     5092.53     5575.61    186.98 o 
   5  25   3     1390.04     1334.07    249.16 o 
   6  25   3     3269.42     3637.17    615.70 o 
   7  25   3     5674.58     6061.07    324.50 o 
   8  25   3     3852.71     4085.57    542.87 o 
   9  25   3     2192.09     2345.72    660.08 o 
  10  25   3     1737.70     1625.52    449.97 o 
  11  25   3     2119.09     1781.95    531.16 o 
  12  25   3      540.36      512.94    257.11 o 
 -13  26   3      195.84      169.15     96.48 o 
 -12  26   3      938.74      701.06    187.90 o 
 -11  26   3     1335.20     1082.76    217.13 o 
 -10  26   3      251.07      237.44     52.20 o 
  -9  26   3     5277.54     5296.56    143.14 o 
  -8  26   3      135.50      243.83     75.22 o 
  -7  26   3     6219.70     5956.60    248.53 o 
  -6  26   3       32.42       51.22     27.03 o 
  -5  26   3     9752.36     9873.68    431.96 o 
  -4  26   3       37.96       52.04     25.07 o 
  -3  26   3     3967.75     3580.59    252.51 o 
  -2  26   3      236.53      119.01     63.69 o 
  -1  26   3     3447.26     3438.23    194.50 o 
   0  26   3      167.53       83.34     29.71 o 
   1  26   3      574.29      490.37     72.47 o 
   2  26   3        4.63       38.42     21.24 o 
   3  26   3     1287.60     1297.61    104.99 o 
   4  26   3       83.35       78.09     20.50 o 
   5  26   3       63.20      135.54     90.38 o 
   6  26   3       28.22      259.27     93.83 o 
   7  26   3       58.12      139.44     99.81 o 
   8  26   3      897.92     1005.64    216.22 o 
   9  26   3      765.92      988.54    348.38 o 
  10  26   3     2169.69     1753.20    499.87 o 
  11  26   3      122.98       67.88     69.33 o 
  12  26   3     2124.15     1598.37    359.72 o 
 -12  27   3        4.16       31.46    158.32 o 
 -11  27   3      271.29      224.68    138.01 o 
 -10  27   3       52.11       39.95     44.18 o 
  -9  27   3       21.60      -12.96     57.26 o 
  -8  27   3      211.83      367.46    142.43 o 
  -7  27   3       47.15      106.53     61.48 o 
  -6  27   3     1487.09     1206.18    226.88 o 
  -5  27   3        5.53       34.72     28.03 o 
  -4  27   3       25.35       70.13     27.82 o 
  -3  27   3       96.11       67.34     33.79 o 
  -2  27   3     1419.26     1308.97    207.67 o 
  -1  27   3        1.14       45.26     35.55 o 
   0  27   3      104.28      151.13     40.90 o 
   1  27   3      917.69      809.73    110.15 o 
   2  27   3     1156.55     1082.70    104.02 o 
   3  27   3        3.09       49.57     28.92 o 
   4  27   3      198.06      155.92     91.63 o 
   5  27   3     2703.89     2850.90    732.09 o 
   6  27   3      216.24      149.90    129.23 o 
   7  27   3       21.91      120.72    109.47 o 
   8  27   3       22.07      137.93     99.99 o 
   9  27   3      480.28      435.38    201.23 o 
  10  27   3        1.37      132.35     66.43 o 
  11  27   3      434.94      670.82    227.48 o 
 -11  28   3     1654.97     1240.71    573.94 o 
 -10  28   3     2488.20     1892.24    695.60 o 
  -9  28   3      116.40      129.05     61.05 o 
  -8  28   3     1244.21     1136.63    198.52 o 
  -7  28   3     2155.11     2274.23    360.50 o 
  -6  28   3      171.56      142.35     58.36 o 
  -5  28   3      468.86      383.04     80.91 o 
  -4  28   3      669.19      601.70    102.19 o 
  -3  28   3       80.04       97.55     40.28 o 
  -2  28   3     4097.91     3887.88    210.09 o 
  -1  28   3      925.24      857.23    122.44 o 
   0  28   3     2726.47     2535.12    276.68 o 
   1  28   3      297.33      339.18     45.83 o 
   2  28   3     2539.33     2533.05    316.68 o 
   3  28   3     3832.59     4465.96    493.37 o 
   4  28   3     1439.84     1930.16    325.53 o 
   5  28   3     3740.33     3777.18    214.59 o 
   6  28   3      292.57      190.16    164.66 o 
   7  28   3     3185.52     3258.94    567.31 o 
   8  28   3     2949.21     3083.21    580.93 o 
   9  28   3     4164.38     3341.93    811.21 o 
  10  28   3       53.78      154.10    163.56 o 
  11  28   3     1917.65     1556.46    607.58 o 
 -11  29   3       11.87      125.44     80.85 o 
 -10  29   3     1231.58     1056.50    355.97 o 
  -9  29   3      289.19      255.45     63.24 o 
  -8  29   3     1923.72     1638.92    353.80 o 
  -7  29   3       20.76       95.03     49.07 o 
  -6  29   3     5318.32     5354.08    233.56 o 
  -5  29   3      601.54      627.00    131.98 o 
  -4  29   3     3007.30     2790.81    280.34 o 
  -3  29   3      580.53      477.65     79.06 o 
  -2  29   3     9950.71     9770.09    348.03 o 
  -1  29   3       12.04       56.55     36.47 o 
   0  29   3     2771.42     2786.59    201.49 o 
   1  29   3      256.36      280.38     81.25 o 
   2  29   3     3146.80     3128.93    114.69 o 
   3  29   3        7.27      182.84     83.04 o 
   4  29   3      263.10      447.76    138.39 o 
   5  29   3       34.70      131.10    102.28 o 
   6  29   3       36.56      111.81     69.92 o 
   7  29   3      238.32      254.35    130.98 o 
   8  29   3       21.96      110.94     55.50 o 
   9  29   3       59.96      -17.01    109.96 o 
  10  29   3       97.93      -82.25    112.24 o 
 -10  30   3      316.61      169.40    109.36 o 
  -9  30   3       46.55       99.63    102.85 o 
  -8  30   3      287.07      318.06    130.90 o 
  -7  30   3     1182.59     1077.13    131.63 o 
  -6  30   3      290.98      246.62     65.80 o 
  -5  30   3     1606.48     1254.71    230.81 o 
  -4  30   3       14.24       17.67     86.59 o 
  -3  30   3      412.38      298.50     63.22 o 
  -2  30   3      284.54      295.17     56.03 o 
  -1  30   3     1799.35     1410.44    219.01 o 
   0  30   3      461.58      456.85     93.08 o 
   1  30   3     1404.18     1415.52    240.17 o 
   2  30   3     1277.19     1157.83    301.44 o 
   3  30   3       69.47      209.96    132.67 o 
   4  30   3     3854.10     3767.51    401.71 o 
   5  30   3       27.68      190.89     73.64 o 
   6  30   3     2703.68     2168.35    458.09 o 
   7  30   3        5.05      166.48     90.99 o 
   8  30   3      869.72      947.54    354.46 o 
   9  30   3       13.58      130.13    116.63 o 
  10  30   3      894.25      608.36    196.09 o 
  -9  31   3     4399.35     4326.39    657.24 o 
  -8  31   3      101.87      181.29     92.49 o 
  -7  31   3      702.91      603.85    186.67 o 
  -6  31   3       51.64      102.80     41.85 o 
  -5  31   3      667.75      502.47     81.04 o 
  -4  31   3      964.49      861.46    170.64 o 
  -3  31   3      273.24      239.89     74.45 o 
  -2  31   3      215.72      205.83     59.47 o 
  -1  31   3      818.07      699.88    121.27 o 
   0  31   3      271.56      274.13     43.42 o 
   1  31   3      482.82      372.26     94.18 o 
   2  31   3     2732.57     2742.89    558.29 o 
   3  31   3     5081.08     4881.00    829.35 o 
   4  31   3     4718.00     4794.01    226.57 o 
   5  31   3      372.82      249.75     97.87 o 
   6  31   3     3880.33     3815.23    579.46 o 
   7  31   3     3912.56     3245.03    940.88 o 
   8  31   3     2501.14     1865.75    654.89 o 
   9  31   3      907.22      644.03    256.07 o 
  -8  32   3      806.01      772.36    275.20 o 
  -7  32   3     2963.71     2345.79    415.84 o 
  -6  32   3       97.36      169.17     94.97 o 
  -5  32   3     3186.65     3414.20    150.86 o 
  -4  32   3      393.61      412.46     71.92 o 
  -3  32   3     4879.10     4891.67    144.08 o 
  -2  32   3       53.00      124.11     74.85 o 
  -1  32   3     7121.53     7718.70    539.09 o 
   0  32   3      178.20      140.65     49.58 o 
   1  32   3     5085.79     5341.98    569.74 o 
   2  32   3      124.40      205.43     89.47 o 
   3  32   3     1611.38     1596.65    220.22 o 
   5  32   3       34.80      166.00     87.76 o 
   6  32   3      627.98      696.07    140.79 o 
   7  32   3       85.09      173.61     74.80 o 
   8  32   3      140.58      270.55    103.96 o 
  -7  33   3     1101.43      993.99    419.44 o 
  -6  33   3     1793.64     1444.89    471.37 o 
  -5  33   3      448.51      323.39    127.12 o 
  -4  33   3     2132.24     1783.74    261.50 o 
  -3  33   3      776.80      694.08    154.61 o 
  -2  33   3     1730.68     1350.51    289.75 o 
  -1  33   3     1175.26      911.70    232.59 o 
   0  33   3     5772.20     5769.26    829.05 o 
   1  33   3     1651.74     1409.18    325.27 o 
   2  33   3      166.74      184.01    105.14 o 
   3  33   3     2945.53     3107.99    412.80 o 
   4  33   3       42.12       81.84    146.96 o 
   5  33   3     1433.87     1038.99    365.77 o 
   6  33   3      571.44      624.66    303.05 o 
   7  33   3      485.56      319.59     96.84 o 
  -5  34   3       43.61       46.95     75.52 o 
  -4  34   3      269.49      219.83     57.22 o 
  -3  34   3      876.58      681.05    123.82 o 
  -2  34   3      913.60      848.50    229.98 o 
  -1  34   3       52.32       64.21     88.63 o 
   0  34   3      504.02      400.09    111.86 o 
   1  34   3       98.49      101.97     65.27 o 
   2  34   3     4141.49     4444.49    301.14 o 
   3  34   3     1077.18      944.94    321.62 o 
   4  34   3     2435.38     2179.19    653.87 o 
   5  34   3     2408.42     1906.19    424.94 o 
  -2  35   3     5668.76     4874.22    632.32 o 
  -1  35   3       76.23      166.37     59.57 o 
   0  35   3     5535.47     5433.94    727.55 o 
   1  35   3      689.12      746.83    216.84 o 
   2  35   3     2979.87     1804.17    605.34 o 
   3  35   3      173.02      190.47     64.73 o 
 -18   0   4     4527.23     5043.03    319.79 o 
 -17   0   4     1788.30     2003.06    441.08 o 
 -16   0   4    12153.54    13569.63    634.50 o 
 -15   0   4     6715.60     7994.22    529.53 o 
 -14   0   4    17765.41    19687.70   1290.68 o 
 -13   0   4     5223.21     6495.13    360.59 o 
 -12   0   4    10848.68    12201.29    491.86 o 
 -11   0   4    21625.48    23313.52    424.26 o 
 -10   0   4     3597.46     3709.87    176.48 o 
  -9   0   4     2106.90     2651.55    340.29 o 
  -8   0   4     6802.51     7174.71    295.10 o 
  -7   0   4      997.06     1287.29    180.18 o 
  -6   0   4     4820.77     3432.37    293.66 o 
  -5   0   4      125.01      226.47     69.89 o 
  -4   0   4    87868.55    81230.89   2715.31 o 
  -3   0   4    21625.17    22355.95    201.59 o 
  -2   0   4    67189.44    67624.69    566.07 o 
  -1   0   4    35165.43    33049.11    386.09 o 
   0   0   4    35627.83    33629.03    685.88 o 
   1   0   4    67710.50    71105.82    566.72 o 
   2   0   4     6456.42     6552.04    149.04 o 
   3   0   4   113076.16   109853.84    932.63 o 
   4   0   4     8584.19     8327.20    257.55 o 
   5   0   4   144309.16   147760.03   1389.63 o 
   6   0   4     3438.08     3076.10    179.95 o 
   7   0   4    51101.77    53330.02    589.02 o 
   8   0   4    26274.41    27093.85    731.75 o 
   9   0   4    14630.62    15668.13    601.52 o 
  10   0   4      280.22      448.05     62.39 o 
  11   0   4     9901.71     9689.08    400.70 o 
  12   0   4    20046.87    20880.54   1108.38 o 
  13   0   4     2530.67     2162.71    250.31 o 
  14   0   4      167.75      212.44     52.77 o 
  15   0   4      268.91      158.41     50.95 o 
  16   0   4      734.33      744.31    239.44 o 
  17   0   4      177.80      148.70     98.14 o 
  18   0   4     2049.90     1497.76    451.63 o 
 -18   1   4      355.12      339.61    111.52 o 
 -17   1   4      469.17      383.74    116.54 o 
 -16   1   4      698.06      707.34    229.36 o 
 -15   1   4     1960.97     1912.08    330.55 o 
 -14   1   4     4403.63     4028.35    360.79 o 
 -13   1   4     2541.08     2512.23    189.41 o 
 -12   1   4    15041.42    14468.21    329.30 o 
 -11   1   4      477.75      660.52     83.66 o 
 -10   1   4     4008.47     3693.04    182.93 o 
  -9   1   4     7642.24     7288.80    144.09 o 
  -8   1   4    13880.50    13914.41    296.80 o 
  -7   1   4    34203.48    32666.46    253.96 o 
  -6   1   4    11872.48    12525.68    266.23 o 
  -5   1   4    78000.54    77161.20    593.97 o 
  -4   1   4    10724.26     8899.14    740.47 o 
  -3   1   4    64384.29    63096.99    560.02 o 
  -2   1   4     4064.09     4581.59    108.36 o 
  -1   1   4    37645.01    33958.58    360.83 o 
   0   1   4     7200.73     6696.15    110.93 o 
   1   1   4    17556.23    16365.57    169.31 o 
   2   1   4    23623.04    23281.91    158.84 o 
   3   1   4     5025.80     5521.93    131.06 o 
   4   1   4    78655.49    79650.20    491.73 o 
   5   1   4       86.23       97.42     55.11 o 
   6   1   4    21627.49    21269.32    244.65 o 
   7   1   4    12070.84    11578.05    165.70 o 
   8   1   4     1067.66     1224.06    114.09 o 
   9   1   4    17202.74    17132.71    186.27 o 
  10   1   4      186.86      207.23     34.21 o 
  11   1   4    25003.51    26074.18    314.02 o 
  12   1   4       22.52       62.22     42.16 o 
  13   1   4    19866.24    20855.30    287.74 o 
  14   1   4     4892.25     4528.52    144.62 o 
  15   1   4     9915.38     9986.33    664.49 o 
  16   1   4     3677.06     3885.82    230.08 o 
  17   1   4      223.56      215.42     51.13 o 
  18   1   4     3254.16     2845.72    181.23 o 
 -18   2   4      200.99      206.08     72.99 o 
 -17   2   4       46.41      117.03     65.17 o 
 -16   2   4       13.68        8.94     85.02 o 
 -15   2   4     2871.62     3415.54    217.14 o 
 -14   2   4      921.88     1216.33    199.34 o 
 -13   2   4    15492.29    16064.89    780.42 o 
 -12   2   4      847.82      785.56     95.64 o 
 -11   2   4    18105.52    19573.59    262.51 o 
 -10   2   4    13910.00    14323.71    211.89 o 
  -9   2   4    19586.04    19360.88    227.39 o 
  -8   2   4    23664.72    23132.26    404.38 o 
  -7   2   4    37360.45    35771.88    319.87 o 
  -6   2   4    55421.81    53208.95    609.56 o 
  -5   2   4    42161.45    42843.58    420.17 o 
  -4   2   4    93481.47    90029.28    678.04 o 
  -3   2   4      424.47      567.20     58.91 o 
  -2   2   4    37840.76    34004.10    349.32 o 
  -1   2   4    12588.31    12507.60    140.06 o 
   0   2   4       35.42      153.76     29.67 o 
   1   2   4    36812.71    35870.78    222.46 o 
   2   2   4    14002.02    12949.35    146.26 o 
   3   2   4    72055.42    72366.48    448.48 o 
   4   2   4     5446.36     5306.07    133.54 o 
   5   2   4    46849.14    47993.04    361.05 o 
   6   2   4     3109.19     2907.48    383.97 o 
   7   2   4      867.56      929.02     84.98 o 
   8   2   4     9624.15     9437.25    194.21 o 
   9   2   4     1284.41     1438.24    119.09 o 
  10   2   4    14162.49    14620.48    199.83 o 
  11   2   4     4846.44     4543.16    158.72 o 
  12   2   4    15417.33    16629.90    278.39 o 
  13   2   4     2989.74     3085.82    131.47 o 
  14   2   4    17151.29    17016.20    670.21 o 
  15   2   4     4423.27     4622.13    440.27 o 
  16   2   4     1678.59     1617.20    259.86 o 
  17   2   4     2454.17     1794.84    344.27 o 
  18   2   4      295.05      215.91     76.97 o 
 -18   3   4       15.72       75.04     99.46 o 
 -17   3   4     5263.55     5459.04    302.49 o 
 -16   3   4     2044.99     1949.45    434.43 o 
 -15   3   4     8245.98     8309.22    403.00 o 
 -14   3   4     3892.74     4478.87    255.24 o 
 -13   3   4    12985.31    13340.11    366.43 o 
 -12   3   4    10923.84    10969.85    263.77 o 
 -11   3   4      763.83      877.99    101.67 o 
 -10   3   4    20357.24    20983.99    292.17 o 
  -9   3   4      192.76      249.85     35.05 o 
  -8   3   4     3943.44     3951.62    140.46 o 
  -7   3   4      551.13      495.69     56.18 o 
  -6   3   4     4972.78     4438.64     89.33 o 
  -5   3   4    25799.84    24407.76    287.00 o 
  -4   3   4      168.01      261.43     33.24 o 
  -3   3   4    44484.32    40134.21    289.09 o 
  -2   3   4    12544.47    11118.89    157.20 o 
  -1   3   4     3644.49     2948.42     70.95 o 
   0   3   4   169849.28   166574.69    806.40 o 
   1   3   4     2137.12     2172.32     79.46 o 
   2   3   4    70118.06    69091.19    391.13 o 
   3   3   4     1151.46     1103.01     66.52 o 
   4   3   4   104911.54   107978.05    648.29 o 
   5   3   4      123.27      176.52     26.83 o 
   6   3   4    85815.75    88422.91    425.69 o 
   7   3   4    13240.55    13804.57    185.61 o 
   8   3   4    27414.32    28349.55    253.75 o 
   9   3   4     4313.12     4651.48    119.68 o 
  10   3   4    11723.81    11621.56    469.51 o 
  11   3   4     7796.17     8218.23    163.91 o 
  12   3   4     1023.98     1050.13     96.92 o 
  13   3   4     8204.02     8661.89    266.16 o 
  14   3   4      156.24      169.41     32.54 o 
  15   3   4       28.95       69.65     30.89 o 
  16   3   4      201.19      196.33     63.31 o 
  17   3   4       41.02       29.80     39.60 o 
  18   3   4       73.01       89.69     57.32 o 
 -18   4   4      405.48      365.79    105.30 o 
 -17   4   4      986.48      710.67    245.87 o 
 -16   4   4      944.38      983.66    240.80 o 
 -15   4   4      111.01      133.27     68.98 o 
 -14   4   4     1470.08     1364.66    282.81 o 
 -13   4   4    13720.04    14265.65    321.76 o 
 -12   4   4     4634.97     4588.16    508.91 o 
 -11   4   4      471.63      332.94     63.66 o 
 -10   4   4     1582.45     1454.37    144.31 o 
  -9   4   4     4028.61     3444.07    150.58 o 
  -8   4   4     4356.97     3821.83    132.76 o 
  -7   4   4     9584.86     9836.77    160.71 o 
  -6   4   4    44958.87    43693.80    712.02 o 
  -5   4   4     4492.26     4156.46    126.88 o 
  -4   4   4    56030.71    54737.60    854.13 o 
  -3   4   4     7019.74     6856.45    173.05 o 
  -2   4   4    95983.77    89213.19   1064.41 o 
  -1   4   4    10728.69    10399.00    188.09 o 
   0   4   4    51696.13    51467.23    821.21 o 
   1   4   4      463.95      348.45     40.72 o 
   2   4   4    21920.75    20976.08    235.66 o 
   3   4   4    43573.47    44279.66    592.65 o 
   4   4   4     3746.08     3433.87     97.58 o 
   5   4   4    18230.59    17815.18    221.28 o 
   6   4   4    13246.00    13017.03    137.00 o 
   7   4   4    17806.39    17286.99    193.00 o 
   8   4   4    22471.84    22400.44    321.06 o 
   9   4   4     2887.39     2782.21    116.54 o 
  10   4   4    38462.67    38597.91    565.83 o 
  11   4   4      474.91      485.19     55.07 o 
  12   4   4    10742.04    11341.23    316.04 o 
  13   4   4     2090.08     1754.03    132.27 o 
  14   4   4    16245.63    17133.65    667.73 o 
  15   4   4     5160.59     5125.70    183.29 o 
  16   4   4     1705.42     1685.66    318.56 o 
  17   4   4     4944.54     4966.02    160.14 o 
  18   4   4      296.90      207.89     38.03 o 
 -18   5   4      294.45      218.97     73.56 o 
 -17   5   4      202.74      316.98     80.68 o 
 -16   5   4     2318.49     2167.23    412.06 o 
 -15   5   4     2790.21     2896.59    445.00 o 
 -14   5   4     8726.83     8878.03    427.19 o 
 -13   5   4      342.44      491.62    100.31 o 
 -12   5   4    15968.24    16892.26    319.29 o 
 -11   5   4      337.36      251.42     43.42 o 
 -10   5   4    18888.16    19688.33    332.62 o 
  -9   5   4    14637.71    15030.66    196.67 o 
  -8   5   4     8039.95     6771.17    239.90 o 
  -7   5   4    43496.02    43834.34    374.47 o 
  -6   5   4    20142.25    19523.77    282.59 o 
  -5   5   4    77108.84    72875.16    387.57 o 
  -4   5   4     1363.75     1198.84     90.53 o 
  -3   5   4    93783.02    90285.34    574.14 o 
  -2   5   4     4445.25     4267.61    104.67 o 
  -1   5   4     9798.02     9338.50    155.23 o 
   0   5   4    10389.03    10798.63    154.10 o 
   1   5   4    21918.10    19751.96    209.90 o 
   2   5   4    20112.90    20320.16    231.69 o 
   3   5   4       11.23       27.65     23.43 o 
   4   5   4    39262.19    40254.29    266.60 o 
   5   5   4     1836.80     1454.10     96.71 o 
   6   5   4    14444.56    15275.24    189.02 o 
   7   5   4    10567.54    10838.88    202.37 o 
   8   5   4      206.79      196.99     38.07 o 
   9   5   4     9590.65     9951.43    159.76 o 
  10   5   4       22.76       36.42     54.31 o 
  11   5   4     5714.36     5952.62    177.39 o 
  12   5   4      293.72      339.27     42.42 o 
  13   5   4    11045.74    11425.92    294.88 o 
  14   5   4      832.30      821.93    109.68 o 
  15   5   4      869.29      700.70    115.47 o 
  16   5   4     4079.00     4176.53    170.38 o 
  17   5   4      826.76      544.33    191.44 o 
  18   5   4      814.75      529.10    241.94 o 
 -18   6   4     2974.12     3550.15    527.82 o 
 -17   6   4        6.72       71.93     43.57 o 
 -16   6   4     9114.76     9601.80    226.64 o 
 -15   6   4      626.82      614.22    137.69 o 
 -14   6   4     5571.02     6187.25    261.52 o 
 -13   6   4      318.07      391.57    105.33 o 
 -12   6   4     6706.04     6357.98    239.45 o 
 -11   6   4    16073.60    16326.16    270.84 o 
 -10   6   4     1461.55     1571.04    141.78 o 
  -9   6   4     6983.71     7106.76    145.76 o 
  -8   6   4     1135.43      994.80    114.86 o 
  -7   6   4     4760.39     5521.62    146.35 o 
  -6   6   4     1572.57     1603.53    138.40 o 
  -5   6   4     1905.93     1800.43    164.63 o 
  -4   6   4     9362.23     8798.58    163.68 o 
  -3   6   4     3554.00     3464.98     83.62 o 
  -2   6   4    12751.09    11898.57    153.03 o 
  -1   6   4    10643.01    10971.44    141.42 o 
   0   6   4    27256.71    26872.43    233.67 o 
   1   6   4   118638.55   120655.89    717.95 o 
   2   6   4     1501.24     2004.37     65.22 o 
   3   6   4    89318.92    90228.78    546.89 o 
   4   6   4        9.22       30.28     13.39 o 
   5   6   4    87232.08    86154.59    413.05 o 
   6   6   4     2729.96     2581.09     72.81 o 
   7   6   4    48548.61    49697.95    582.13 o 
   8   6   4     2627.73     2519.25    126.73 o 
   9   6   4    12312.89    11597.45    205.36 o 
  10   6   4     4979.02     5315.61    184.49 o 
  11   6   4     7973.57     8142.81    186.36 o 
  12   6   4    12368.25    12593.25    226.69 o 
  13   6   4      108.67      105.14     36.66 o 
  14   6   4      980.95     1179.09    134.15 o 
  15   6   4       34.13      117.65     26.67 o 
  16   6   4      124.34       97.32     55.29 o 
  17   6   4      325.92      216.43     63.05 o 
  18   6   4       83.75      175.22     85.01 o 
 -18   7   4        5.74       91.08     92.82 o 
 -17   7   4       50.76       18.75     75.81 o 
 -16   7   4       54.46      133.87     56.87 o 
 -15   7   4      124.55       88.64     64.99 o 
 -14   7   4     1344.85     1057.00    261.11 o 
 -13   7   4     1496.69     1458.41    292.79 o 
 -12   7   4     3043.72     3088.11    388.79 o 
 -11   7   4     1037.06      964.52    175.81 o 
 -10   7   4     8990.60     8617.94    212.64 o 
  -9   7   4     4612.98     4564.95    113.17 o 
  -8   7   4    13232.77    13040.46    204.52 o 
  -7   7   4    12232.84    11715.38    177.13 o 
  -6   7   4     3041.52     2816.53    191.44 o 
  -5   7   4    16552.96    15848.57    234.99 o 
  -4   7   4      479.97      559.60     55.51 o 
  -3   7   4    22108.31    22131.96    354.54 o 
  -2   7   4    16743.78    18028.23    252.41 o 
  -1   7   4    68351.55    69786.46    519.98 o 
   0   7   4      530.84      465.86     64.17 o 
   1   7   4     6660.12     5851.44    110.11 o 
   2   7   4    35725.12    33846.82    326.35 o 
   3   7   4    17906.77    17689.05    206.24 o 
   4   7   4     6304.91     5394.83    110.76 o 
   5   7   4     1473.74     1403.61     64.72 o 
   6   7   4     6263.78     5896.64    107.69 o 
   7   7   4     1356.15     1194.97     53.85 o 
   8   7   4      561.72      598.36     66.54 o 
   9   7   4    16027.10    16128.85    209.92 o 
  10   7   4      556.46      464.75     72.82 o 
  11   7   4     9029.77     9332.08    196.25 o 
  12   7   4     2835.98     2839.20    104.95 o 
  13   7   4     4356.65     4391.34    313.62 o 
  14   7   4     3766.69     3942.42    178.90 o 
  15   7   4     8754.75     9730.74    300.94 o 
  16   7   4     4620.41     4911.72    289.50 o 
  17   7   4      145.85       81.11     97.75 o 
  18   7   4     1310.35      973.24    364.77 o 
 -18   8   4      630.54      453.58    137.62 o 
 -17   8   4       28.02      107.88     60.01 o 
 -16   8   4       26.83       78.88     85.69 o 
 -15   8   4     3198.90     3041.19    357.21 o 
 -14   8   4      975.60      950.87    204.70 o 
 -13   8   4      688.80      875.58    204.57 o 
 -12   8   4     2551.25     1837.87    303.38 o 
 -11   8   4    16373.73    15658.67    332.33 o 
 -10   8   4      430.67      494.42     58.11 o 
  -9   8   4     9593.01     9527.71    190.25 o 
  -8   8   4     5195.91     5227.79    124.58 o 
  -7   8   4    20764.91    20396.23    285.70 o 
  -6   8   4    15458.99    14794.23    208.12 o 
  -5   8   4     5729.76     5913.70    127.42 o 
  -4   8   4    46132.68    45931.23    334.23 o 
  -3   8   4     1966.78     2151.42     75.75 o 
  -2   8   4    28723.02    26583.25    220.79 o 
  -1   8   4      878.64     1182.03    114.45 o 
   0   8   4     9847.63     9450.80    272.73 o 
   1   8   4     2911.45     2555.12     58.67 o 
   2   8   4     2006.34     1976.16    107.10 o 
   3   8   4       10.04       69.86     14.23 o 
   4   8   4      421.67      229.65     55.74 o 
   5   8   4    11354.64    11679.48    197.51 o 
   6   8   4     9541.45    10193.61    229.73 o 
   7   8   4      641.31      608.62     53.16 o 
   8   8   4    14083.91    13979.26    164.00 o 
   9   8   4     1350.16     1342.79     65.16 o 
  10   8   4     5685.85     5578.66    110.92 o 
  11   8   4     1522.01     1616.92     83.45 o 
  12   8   4    12470.43    12979.34    216.22 o 
  13   8   4       27.61      113.89     44.96 o 
  14   8   4      578.11      521.93     98.36 o 
  15   8   4     2222.95     1888.77    339.78 o 
  16   8   4     2433.54     2600.44    410.29 o 
  17   8   4      667.30      478.90    136.32 o 
  18   8   4       60.36      102.06     65.99 o 
 -18   9   4      124.20      111.75     82.74 o 
 -17   9   4     7298.49     7719.94    212.25 o 
 -16   9   4      228.90      250.65     68.11 o 
 -15   9   4     2627.53     3054.60    453.20 o 
 -14   9   4      363.76      315.18     93.08 o 
 -13   9   4     8658.48     7274.70    733.31 o 
 -12   9   4      693.13      619.83    109.85 o 
 -11   9   4     5605.67     5074.50    209.68 o 
 -10   9   4      167.47       88.20     40.64 o 
  -9   9   4      369.49      394.88     47.70 o 
  -8   9   4      385.79      406.21     49.98 o 
  -7   9   4      279.64      315.41     43.59 o 
  -6   9   4     6461.70     6338.68    151.86 o 
  -5   9   4     1226.00     1046.20     88.73 o 
  -4   9   4     2169.44     2341.54     78.70 o 
  -3   9   4      253.68      309.15     41.81 o 
  -2   9   4    30312.89    29599.65    310.91 o 
  -1   9   4     8342.47     7678.91    147.34 o 
   0   9   4    37978.83    42070.77    337.19 o 
   1   9   4     2278.23     2674.38     67.10 o 
   2   9   4    76086.12    77433.83    665.93 o 
   3   9   4     1424.14     1687.47     64.31 o 
   4   9   4    27737.01    29663.88    215.17 o 
   5   9   4     9211.90     9477.48    130.22 o 
   6   9   4    26698.74    26474.87    217.72 o 
   7   9   4     1094.56     1021.26     44.56 o 
   8   9   4    34528.50    35875.75    175.34 o 
   9   9   4     5550.32     5264.34    162.47 o 
  10   9   4     9185.57     9367.81    129.82 o 
  11   9   4     3539.21     3456.47    147.82 o 
  12   9   4     2221.33     2444.00    189.79 o 
  13   9   4      357.21      287.18     53.49 o 
  14   9   4      203.82      140.53     34.16 o 
  15   9   4      343.69      312.51     79.49 o 
  16   9   4      548.64      538.03    140.11 o 
  17   9   4      302.16      171.42    140.17 o 
 -17  10   4        6.07       84.57     68.38 o 
 -16  10   4      443.70      379.53     93.74 o 
 -15  10   4      162.14       79.62     77.19 o 
 -14  10   4      263.39      146.73     77.85 o 
 -13  10   4     3171.45     2800.08    411.94 o 
 -12  10   4     3662.43     3165.46    330.39 o 
 -11  10   4     1451.92     1479.58    241.05 o 
 -10  10   4     1674.92     1629.82    189.20 o 
  -9  10   4     7921.57     8036.58    196.07 o 
  -8  10   4    14368.98    14842.52    215.21 o 
  -7  10   4     5340.13     4804.24    156.00 o 
  -6  10   4    12907.36    12626.39    279.12 o 
  -5  10   4      170.77      178.99     30.06 o 
  -4  10   4     6807.29     7345.00    187.33 o 
  -3  10   4       16.14       84.85     22.20 o 
  -2  10   4    23000.60    23740.07    322.65 o 
  -1  10   4     4879.47     4325.04     69.44 o 
   0  10   4    20102.88    21563.24    252.78 o 
   1  10   4     1029.92      969.24     72.04 o 
   2  10   4     3289.98     2889.65     93.87 o 
   3  10   4      488.39      571.94     50.85 o 
   4  10   4     2083.23     1830.62    134.23 o 
   5  10   4       55.42      122.66     15.03 o 
   6  10   4      578.64      611.51     36.87 o 
   7  10   4      659.43      648.38     36.01 o 
   8  10   4     4228.58     4557.61     66.57 o 
   9  10   4      183.64      195.56     29.21 o 
  10  10   4     3042.50     3020.73     85.97 o 
  11  10   4     2495.47     2516.05     82.19 o 
  12  10   4      419.07      483.53     63.05 o 
  13  10   4     1237.76      900.10    104.05 o 
  14  10   4      200.18      147.53     31.88 o 
  15  10   4     2780.15     2783.01    208.13 o 
  16  10   4      561.62      696.73    205.10 o 
  17  10   4     1301.64      904.14    220.30 o 
 -17  11   4       19.92      171.21     95.37 o 
 -16  11   4        1.97       48.59     53.95 o 
 -15  11   4     1559.70     1761.76    312.31 o 
 -14  11   4        8.97       69.03     47.18 o 
 -13  11   4     3980.50     3987.45    256.23 o 
 -12  11   4        6.75       47.01     43.90 o 
 -11  11   4     1747.87     1923.59    229.24 o 
 -10  11   4     6577.53     6308.30    203.41 o 
  -9  11   4     1212.83      977.57     96.80 o 
  -8  11   4     3406.79     3266.94    140.55 o 
  -7  11   4     2765.79     2888.39    121.27 o 
  -6  11   4     1811.41     1877.65    151.17 o 
  -5  11   4      613.57      900.95     91.23 o 
  -4  11   4      899.15     1125.49    106.95 o 
  -3  11   4     4863.13     4932.28    141.05 o 
  -2  11   4     1806.73     1795.63    166.64 o 
  -1  11   4     3056.71     3037.93     71.10 o 
   0  11   4     1069.93     1146.43     74.05 o 
   1  11   4    24879.64    27119.31    181.90 o 
   2  11   4       70.98       52.19     15.05 o 
   3  11   4       77.20      105.28     21.95 o 
   4  11   4      225.38       93.36     35.38 o 
   5  11   4      214.36      148.74     56.61 o 
   6  11   4      307.77      325.42     61.64 o 
   7  11   4     4168.04     3768.17    154.83 o 
   8  11   4      671.85      653.50    103.91 o 
   9  11   4     2713.96     2760.09    126.71 o 
  10  11   4      291.24      317.87     37.06 o 
  11  11   4     2276.76     2008.67    220.88 o 
  12  11   4     1825.40     1957.76     66.94 o 
  13  11   4     1972.52     1735.97    147.94 o 
  14  11   4     1759.65     1989.75    102.41 o 
  15  11   4      517.80      567.36    181.88 o 
  16  11   4      610.06      438.51    138.92 o 
  17  11   4     2078.42     1609.93    708.96 o 
 -17  12   4      169.56      134.55     86.25 o 
 -16  12   4     2715.32     2509.67    155.88 o 
 -15  12   4       15.16       32.55     69.43 o 
 -14  12   4       86.72       98.31    196.97 o 
 -13  12   4       13.79       66.12     46.67 o 
 -12  12   4     2685.30     2549.31    131.03 o 
 -11  12   4      508.36      652.00     84.75 o 
 -10  12   4      187.23      340.93     65.65 o 
  -9  12   4     1504.92     1533.68    123.91 o 
  -8  12   4     1677.53     1712.99    158.82 o 
  -7  12   4    10368.49    10546.97    206.30 o 
  -6  12   4      896.59     1027.40    115.01 o 
  -5  12   4     8226.88     7987.36    161.81 o 
  -4  12   4     9361.33     9516.12    208.78 o 
  -3  12   4    20441.42    19707.68    188.11 o 
  -2  12   4     4262.53     3976.56     67.51 o 
  -1  12   4    15504.84    15109.24    189.69 o 
   0  12   4      598.59      611.55     75.46 o 
   1  12   4    29754.95    28781.20    296.37 o 
   2  12   4     4168.03     4813.74     66.33 o 
   3  12   4    23381.38    23159.88    196.77 o 
   4  12   4     2091.74     2021.91    114.41 o 
   5  12   4      232.19      362.34     70.11 o 
   6  12   4     1992.65     2058.11    234.18 o 
   7  12   4    10158.69    10036.46    244.62 o 
   8  12   4      360.75      487.01    101.88 o 
   9  12   4     1480.04     1142.65    148.67 o 
  10  12   4      675.61      784.99    140.75 o 
  11  12   4     3361.15     3388.87    102.70 o 
  12  12   4     1724.16     1869.42     61.52 o 
  13  12   4      475.06      447.33     64.31 o 
  14  12   4     1939.12     1935.09    157.14 o 
  15  12   4     1883.25     1584.23    364.11 o 
  16  12   4     1247.25      901.26    259.54 o 
  17  12   4      137.42      224.97    118.50 o 
 -17  13   4      133.14       89.40     56.82 o 
 -16  13   4      190.24      212.85     59.39 o 
 -15  13   4      485.40      665.81    162.82 o 
 -14  13   4        5.27      105.26     38.84 o 
 -13  13   4     2664.25     2091.07    332.09 o 
 -12  13   4       17.45      125.98     46.29 o 
 -11  13   4     4241.96     3928.32    154.11 o 
 -10  13   4      386.53      361.11     58.77 o 
  -9  13   4       21.05       82.11     31.68 o 
  -8  13   4     1966.33     1761.50    162.13 o 
  -7  13   4    10886.38    10877.02    226.12 o 
  -6  13   4       50.21       86.06     29.78 o 
  -5  13   4     1141.83     1255.84    118.21 o 
  -4  13   4     5910.98     6244.51    137.67 o 
  -3  13   4     1825.68     1797.78     85.86 o 
  -2  13   4      991.09      968.54     88.99 o 
  -1  13   4       74.25       57.29     24.05 o 
   0  13   4     1022.06     1306.95    101.76 o 
   1  13   4     1658.95     1798.74     74.44 o 
   2  13   4    10341.65     9463.87    185.72 o 
   3  13   4    12970.48    12134.93    328.17 o 
   4  13   4     4443.89     4364.39     48.00 o 
   5  13   4     3358.57     3088.70    544.39 o 
   6  13   4    16221.96    16682.56    341.24 o 
   7  13   4     5961.25     5547.73    192.84 o 
   8  13   4       99.87      132.89     44.24 o 
   9  13   4      578.92      701.12    165.51 o 
  10  13   4     2182.42     2206.24    455.89 o 
  11  13   4       29.58       80.79     60.39 o 
  12  13   4     1897.62     2153.02    551.21 o 
  13  13   4     1901.64     2190.65    301.41 o 
  14  13   4       32.15     -113.22    140.86 o 
  15  13   4        6.19       71.67     65.83 o 
  16  13   4     1038.70     1064.43    190.53 o 
  17  13   4      297.25      190.89    118.04 o 
 -17  14   4        3.18      -70.18     86.57 o 
 -16  14   4       33.68       68.12     50.58 o 
 -15  14   4       32.62      127.11     54.83 o 
 -14  14   4     6250.56     6522.17    924.90 o 
 -13  14   4     1909.97     1670.65    318.54 o 
 -12  14   4     1641.81     1729.29    228.17 o 
 -11  14   4      696.40      829.63    157.66 o 
 -10  14   4     1006.50     1154.35    133.42 o 
  -9  14   4      508.36      555.49    114.29 o 
  -8  14   4     1519.06     1532.11    152.21 o 
  -7  14   4     1405.44     1319.16    133.41 o 
  -6  14   4      898.05      863.10     85.79 o 
  -5  14   4     1055.48      997.51     91.76 o 
  -4  14   4     1534.48     1610.65    141.76 o 
  -3  14   4      317.99      370.80     41.83 o 
  -2  14   4      877.25     1090.51     94.19 o 
  -1  14   4     1392.23     1397.45     91.04 o 
   0  14   4     3509.42     3076.27     67.85 o 
   1  14   4     4487.11     3874.43     63.27 o 
   2  14   4       32.65       57.05     26.21 o 
   3  14   4     4687.11     4678.41     71.46 o 
   4  14   4      816.30      873.55    135.62 o 
   5  14   4    13131.13    13098.00    268.81 o 
   6  14   4      301.05      185.75     56.54 o 
   7  14   4     1718.89     1735.79    190.59 o 
   8  14   4      356.53      327.53     74.68 o 
   9  14   4      825.94      939.67    157.19 o 
  10  14   4      414.72      207.48     96.02 o 
  11  14   4      221.66      155.24     83.12 o 
  12  14   4     1478.57     1615.39    435.26 o 
  13  14   4     1914.56     2695.71    574.12 o 
  14  14   4      834.20      980.38    309.19 o 
  15  14   4      190.27      101.08     90.90 o 
  16  14   4       26.00      188.57     75.85 o 
  17  14   4     1113.22      963.71    292.28 o 
 -16  15   4       39.46       77.73     61.00 o 
 -15  15   4      126.19      108.74     67.69 o 
 -14  15   4      307.97      288.61     91.96 o 
 -13  15   4       80.45      108.06     72.90 o 
 -12  15   4     1052.58      975.99    178.35 o 
 -11  15   4     1416.56     1135.85    293.20 o 
 -10  15   4     3154.89     3138.74    260.98 o 
  -9  15   4      285.89      321.85     45.33 o 
  -8  15   4     4213.75     3791.53    215.63 o 
  -7  15   4     4014.35     4149.34    171.70 o 
  -6  15   4    10033.77    10076.07    194.61 o 
  -5  15   4     9888.84    10207.21    245.94 o 
  -4  15   4    16701.07    18037.61    258.00 o 
  -3  15   4    14738.04    15712.06    238.61 o 
  -2  15   4     9172.57     9395.48    177.98 o 
  -1  15   4      754.78      910.48     67.42 o 
   0  15   4     8805.97     9060.72    135.31 o 
   1  15   4     4076.49     3478.82     65.95 o 
   2  15   4     3208.93     3161.51     80.15 o 
   3  15   4     7220.77     6944.45    151.21 o 
   4  15   4      267.13      374.91     68.27 o 
   5  15   4      220.09      324.66    177.90 o 
   6  15   4      190.29      210.24     58.23 o 
   7  15   4      513.29      556.35     80.46 o 
   8  15   4      115.12      103.22     57.88 o 
   9  15   4      472.29      296.00     82.19 o 
  10  15   4     2698.79     3171.04    473.26 o 
  11  15   4     1666.09     1743.50    349.82 o 
  12  15   4       70.44      237.51    134.33 o 
  13  15   4     7131.27     8085.67    539.55 o 
  14  15   4     1856.94     2173.00    442.76 o 
  15  15   4     4057.12     4546.97    885.94 o 
  16  15   4     1927.32     2057.24    458.09 o 
 -16  16   4     2248.23     1964.01    403.14 o 
 -15  16   4      156.21      238.82     89.38 o 
 -14  16   4     1826.44     1961.38    342.24 o 
 -13  16   4      152.91       98.31     56.17 o 
 -12  16   4     4908.91     4858.88    176.43 o 
 -11  16   4      151.19      207.50     36.93 o 
 -10  16   4      112.22      261.61     52.05 o 
  -9  16   4      674.10      705.07    100.41 o 
  -8  16   4      463.82      443.34     59.04 o 
  -7  16   4     1051.41      834.44     82.35 o 
  -6  16   4     1714.18     1529.38    147.09 o 
  -5  16   4     1349.30     1195.33    120.34 o 
  -4  16   4     4239.70     4145.53     99.21 o 
  -3  16   4     2966.47     2954.09     84.12 o 
  -2  16   4     3106.49     2991.22     99.92 o 
  -1  16   4      792.43      805.33     67.79 o 
   0  16   4      857.67      903.00     79.00 o 
   1  16   4     3434.54     3703.69     81.95 o 
   2  16   4       15.00       53.86     23.67 o 
   3  16   4     8330.85     8158.19    143.61 o 
   4  16   4     3325.34     3358.48    456.97 o 
   5  16   4     7308.31     7370.57    224.89 o 
   6  16   4     3084.30     3184.32    329.58 o 
   7  16   4    10030.69    10557.77    346.19 o 
   8  16   4       77.73      115.09     92.58 o 
   9  16   4       24.20      121.95     76.36 o 
  10  16   4      269.70      381.89     85.62 o 
  11  16   4     4594.77     4865.38    315.50 o 
  12  16   4      731.77      760.16    293.22 o 
  13  16   4      211.60      218.07     75.73 o 
  14  16   4       50.68      -85.20    162.97 o 
  15  16   4       13.46      -63.61    139.53 o 
  16  16   4      415.67      424.44    152.66 o 
 -16  17   4      136.30      141.85     60.81 o 
 -15  17   4     4188.42     3770.64    179.41 o 
 -14  17   4      217.19      200.25     78.98 o 
 -13  17   4     6778.94     7134.86    277.45 o 
 -12  17   4     1759.74     1418.42    285.06 o 
 -11  17   4      607.06      324.55     63.51 o 
 -10  17   4        9.68       85.38     42.79 o 
  -9  17   4     2299.85     2284.50    182.36 o 
  -8  17   4     1197.95     1240.51    166.06 o 
  -7  17   4     3966.08     4015.58    198.73 o 
  -6  17   4     1580.67     1610.48    136.39 o 
  -5  17   4      289.56      357.65     46.70 o 
  -4  17   4     1418.30     1394.22    149.88 o 
  -3  17   4    10397.34    10162.71    211.78 o 
  -2  17   4     1323.06     1399.60    153.08 o 
  -1  17   4       81.84      101.58     26.65 o 
   0  17   4    10104.12    10548.20    164.55 o 
   1  17   4        5.02       24.27     23.29 o 
   2  17   4     1562.61     1709.52     80.43 o 
   3  17   4      249.48      259.73     27.11 o 
   4  17   4    29072.87    28357.68    501.48 o 
   5  17   4       92.86       78.34     92.70 o 
   6  17   4     2454.11     2386.78    282.83 o 
   7  17   4       32.76      166.88    113.56 o 
   8  17   4     1865.05     2285.17    436.42 o 
   9  17   4     1478.63     1642.23    479.65 o 
  10  17   4     1145.22     1074.94    237.49 o 
  11  17   4     3244.71     2858.91    491.24 o 
  12  17   4     1258.42     1401.89    337.48 o 
  13  17   4     1240.05     1223.44    301.61 o 
  14  17   4      427.92      430.81    227.51 o 
  15  17   4      427.00      298.99    115.32 o 
  16  17   4      156.50      261.15    125.63 o 
 -16  18   4      182.82      126.79    127.17 o 
 -15  18   4      141.68      197.29     56.60 o 
 -14  18   4     2416.54     2084.27    316.56 o 
 -13  18   4     4314.01     4303.23    331.29 o 
 -12  18   4     1590.54     1676.67    245.78 o 
 -11  18   4     5583.84     5539.21    410.59 o 
 -10  18   4     6862.47     7282.07    305.66 o 
  -9  18   4    12271.83    12525.25    259.07 o 
  -8  18   4     2901.07     3102.03    139.86 o 
  -7  18   4     9029.15     9253.30    266.16 o 
  -6  18   4    11126.56    10849.68    162.80 o 
  -5  18   4    13188.70    13460.75    237.66 o 
  -4  18   4    10557.54    10797.47    457.37 o 
  -3  18   4     3339.85     3566.58    112.97 o 
  -2  18   4     5882.92     5833.94    132.29 o 
  -1  18   4      172.86      260.59     32.92 o 
   0  18   4     4038.80     4024.04    179.74 o 
   1  18   4      182.93      229.20     29.29 o 
   2  18   4     2372.94     2366.94     98.63 o 
   3  18   4     1704.99     1583.19     81.55 o 
   4  18   4     1457.82     1178.57    188.23 o 
   5  18   4      513.08      450.40    115.71 o 
   6  18   4      760.32      870.94    200.33 o 
   7  18   4      462.04      295.66    112.65 o 
   8  18   4      281.73      393.38     86.22 o 
   9  18   4     5429.93     5997.56    382.68 o 
  10  18   4     6514.47     7487.61    521.64 o 
  11  18   4     1091.03     1250.36    198.78 o 
  12  18   4     4358.08     4917.99    671.96 o 
  13  18   4     2795.99     3606.27    531.70 o 
  14  18   4     6104.85     6982.36    286.32 o 
  15  18   4     1268.68     1058.43    253.30 o 
 -15  19   4      463.57      430.28    123.40 o 
 -14  19   4     1534.31     1529.08    273.10 o 
 -13  19   4      109.34      242.64     71.57 o 
 -12  19   4     2729.35     3302.17    362.36 o 
 -11  19   4       16.43       33.82     35.77 o 
 -10  19   4     4072.43     4038.15    248.69 o 
  -9  19   4     4701.42     4331.01    189.41 o 
  -8  19   4      570.27      445.47     74.48 o 
  -7  19   4      196.92      201.32     36.89 o 
  -6  19   4        5.77        8.10     27.88 o 
  -5  19   4     2208.18     1980.88    187.83 o 
  -4  19   4     2166.82     2720.11    148.64 o 
  -3  19   4     1604.35     1561.33    132.64 o 
  -2  19   4     9037.88     8876.32    199.16 o 
  -1  19   4      644.51      657.13     62.43 o 
   0  19   4    14905.31    15437.30    206.35 o 
   1  19   4       92.20      118.99     29.69 o 
   2  19   4    14248.35    14328.27    228.74 o 
   3  19   4     7270.24     6941.54    209.22 o 
   4  19   4     8537.65     8305.10    218.00 o 
   5  19   4     1126.42     1455.79    274.40 o 
   6  19   4     7537.81     7907.38    389.14 o 
   7  19   4     8688.81     9186.11   1090.04 o 
   8  19   4      407.49      426.44    182.30 o 
   9  19   4      756.72     1315.19    276.13 o 
  10  19   4      810.64      855.54    163.97 o 
  11  19   4      789.72      810.45    223.42 o 
  12  19   4        9.33      169.89    111.53 o 
  13  19   4     1158.17     1280.40    221.27 o 
  14  19   4      310.01      329.32    116.89 o 
  15  19   4       56.10      121.31    111.55 o 
 -15  20   4       67.68      133.32     55.79 o 
 -14  20   4     5747.60     5888.83    172.41 o 
 -13  20   4      669.02      764.82    118.03 o 
 -12  20   4     1899.25     1999.53    314.39 o 
 -11  20   4        0.28       50.50     71.25 o 
 -10  20   4      423.39      358.15     65.42 o 
  -9  20   4       73.84      172.74     46.84 o 
  -8  20   4      172.40      200.32     53.18 o 
  -7  20   4      155.84      240.38     50.06 o 
  -6  20   4     2787.37     2742.57    206.73 o 
  -5  20   4     1611.00     1496.45    128.47 o 
  -4  20   4     4722.58     4666.75    142.31 o 
  -3  20   4      303.29      217.50     39.63 o 
  -2  20   4    16690.31    17708.23    283.23 o 
  -1  20   4     5606.90     5422.12    172.19 o 
   0  20   4     4821.11     4313.50    131.07 o 
   1  20   4     2473.83     2569.94     84.98 o 
   2  20   4     9475.95     9027.12    140.96 o 
   3  20   4    15345.32    15816.67    248.01 o 
   4  20   4        1.23       94.71     38.19 o 
   5  20   4     7253.21     7440.59    381.24 o 
   6  20   4        6.30      122.94     91.47 o 
   7  20   4     4310.80     5045.29    623.02 o 
   8  20   4     1785.57     1929.06    325.00 o 
   9  20   4     7352.93     7268.17   1219.89 o 
  10  20   4     2045.10     1710.61    364.18 o 
  11  20   4      216.97      214.81    110.23 o 
  12  20   4     1642.88     1971.11    395.96 o 
  13  20   4       80.37       79.65    110.80 o 
  14  20   4      394.37      383.68    117.72 o 
 -14  21   4     2109.92     2268.10    296.64 o 
 -13  21   4     1082.04     1147.06    173.76 o 
 -12  21   4     2486.40     2274.32    407.54 o 
 -11  21   4     2703.37     2927.94    215.59 o 
 -10  21   4     2442.92     2421.33    352.91 o 
  -9  21   4     9788.82     9645.07    420.37 o 
  -8  21   4     2496.14     2695.69    206.52 o 
  -7  21   4    11070.60    11130.75    213.12 o 
  -6  21   4       61.01       72.14     30.04 o 
  -5  21   4    29760.15    31096.07    472.66 o 
  -4  21   4      249.94      217.46     48.42 o 
  -3  21   4     4678.94     4845.30    207.88 o 
  -2  21   4     1989.58     1821.71    129.73 o 
  -1  21   4     5849.05     5922.34    156.07 o 
   0  21   4       84.46      114.51     26.91 o 
   1  21   4       66.76       63.72     27.17 o 
   2  21   4     2062.67     1834.43    120.21 o 
   3  21   4      288.64      246.79     31.41 o 
   4  21   4     1483.92     1356.88    215.98 o 
   5  21   4     7039.24     7595.35    371.94 o 
   6  21   4      217.75      156.38    105.22 o 
   7  21   4    10092.44    10327.74    466.54 o 
   8  21   4     1868.01     1719.81    420.43 o 
   9  21   4     5532.90     5502.29   1029.88 o 
  10  21   4     2210.07     2213.95    788.45 o 
  11  21   4     4103.79     4068.02    946.83 o 
  12  21   4     2562.77     2593.17    794.47 o 
  13  21   4     1801.88     2045.19    372.26 o 
 -14  22   4      480.29      612.44    123.44 o 
 -13  22   4      411.10      324.56     59.08 o 
 -12  22   4      121.69      152.21     90.56 o 
 -11  22   4     7360.18     8258.52    265.57 o 
 -10  22   4       61.13       56.43     22.38 o 
  -9  22   4     2802.24     2910.79    544.33 o 
  -8  22   4      710.96      674.15    132.65 o 
  -7  22   4     1474.89     1188.41    171.86 o 
  -6  22   4      290.49      345.41     63.71 o 
  -5  22   4       12.41       -2.46     40.59 o 
  -4  22   4      237.84      202.62     43.36 o 
  -3  22   4     7851.48     8017.83    190.43 o 
  -2  22   4      959.01      903.40     87.75 o 
  -1  22   4     9475.34     9327.49    321.02 o 
   0  22   4      597.14      553.52     67.06 o 
   1  22   4    15393.05    16089.46    278.26 o 
   2  22   4      453.02      477.60     60.20 o 
   3  22   4     7156.07     6662.54    369.34 o 
   4  22   4     2779.93     2949.37    525.72 o 
   5  22   4     8751.97     9819.13    352.24 o 
   6  22   4     2373.92     2417.39    425.40 o 
   7  22   4     2012.14     2306.05    492.20 o 
   8  22   4     6113.45     6340.70    389.69 o 
   9  22   4     1892.96     1876.28    368.59 o 
  10  22   4     1688.62     1422.47    578.71 o 
  11  22   4       20.23        3.41    123.47 o 
  12  22   4     1637.69     1423.35    424.50 o 
  13  22   4       60.85      107.70     93.64 o 
  14  22   4        3.14      -83.11    131.83 o 
 -13  23   4       83.40      135.69     69.96 o 
 -12  23   4     2741.97     3038.06    548.09 o 
 -11  23   4       54.83      129.79     73.74 o 
 -10  23   4     1683.78     1630.80    246.21 o 
  -9  23   4      151.03      126.27     41.68 o 
  -8  23   4     3544.64     3391.46    222.18 o 
  -7  23   4     1550.33     1241.64    134.03 o 
  -6  23   4      212.48      228.07     94.82 o 
  -5  23   4      477.98      564.88     99.46 o 
  -4  23   4     1597.25     1335.33    144.57 o 
  -3  23   4      980.04      841.90     88.62 o 
  -2  23   4     7548.07     8098.41    239.55 o 
  -1  23   4    11982.35    12026.95    322.05 o 
   0  23   4    13054.93    13014.59    221.04 o 
   1  23   4      707.77      701.95     71.78 o 
   2  23   4    16282.22    17272.44    295.46 o 
   3  23   4      790.47      891.30    102.35 o 
   4  23   4    13917.10    13590.84    422.21 o 
   6  23   4     5558.97     6820.28   2455.30 o 
   7  23   4       63.08     -134.94    134.94 o 
   8  23   4     7052.92     7497.45    774.78 o 
   9  23   4     1903.41     1988.12    328.93 o 
  10  23   4     1191.77     1636.04    291.28 o 
  11  23   4     3518.97     3664.31    562.20 o 
  12  23   4      268.88      362.11    140.42 o 
  13  23   4       73.46      131.32    119.42 o 
 -13  24   4     1823.02     1432.47    646.25 o 
 -12  24   4     1959.45     1668.59    220.45 o 
 -11  24   4     4065.53     4740.66    519.00 o 
 -10  24   4     5544.46     5935.34    192.00 o 
  -9  24   4     8393.64     9155.67    280.50 o 
  -8  24   4     9356.49     9368.99    344.63 o 
  -7  24   4     2483.80     2671.25    374.48 o 
  -6  24   4    13177.88    13615.16    623.12 o 
  -5  24   4     1944.90     1471.05    216.84 o 
  -4  24   4    19287.76    18802.38    348.75 o 
  -3  24   4       57.75       65.46     28.75 o 
  -2  24   4     4964.48     5222.36    175.42 o 
  -1  24   4       76.46      124.83     28.36 o 
   0  24   4     6850.98     6481.03    239.93 o 
   1  24   4     2129.50     2015.02    140.38 o 
   2  24   4       70.61       46.88     32.79 o 
   3  24   4      322.92      426.52     55.82 o 
   4  24   4     1823.29     1826.49    463.84 o 
   5  24   4       93.96      198.29     75.60 o 
   6  24   4     6208.84     6398.64    382.44 o 
   7  24   4      170.08      341.51    108.70 o 
   8  24   4     6311.00     7177.19   1176.63 o 
   9  24   4     1116.91      895.58    275.71 o 
  10  24   4     5862.93     6613.92    281.21 o 
  11  24   4     1374.70     1459.98    287.72 o 
  12  24   4     3602.55     4146.51    587.96 o 
 -12  25   4      750.17      640.02    139.02 o 
 -11  25   4      691.90      572.14    133.82 o 
 -10  25   4     3108.65     3050.45    470.88 o 
  -9  25   4      184.37      234.01    132.56 o 
  -8  25   4     1362.61     1210.70    286.35 o 
  -7  25   4     2631.02     2397.17    284.78 o 
  -6  25   4       43.10        8.33     46.80 o 
  -5  25   4     2445.38     2359.94    345.72 o 
  -4  25   4     2666.48     2454.93    341.34 o 
  -3  25   4    12779.31    12267.85    409.65 o 
  -2  25   4      546.71      546.64     72.98 o 
  -1  25   4     9705.90     9509.27    221.53 o 
   0  25   4     6194.53     6405.05    239.21 o 
   1  25   4     7577.37     7643.18    246.06 o 
   2  25   4     7049.39     7928.68    318.69 o 
   3  25   4      147.09      111.61     30.61 o 
   4  25   4     7299.35     6112.92    846.15 o 
   5  25   4      163.57      334.07    105.35 o 
   6  25   4     5891.49     5038.86    758.19 o 
   7  25   4     2579.34     3128.80    587.49 o 
   8  25   4     8144.15     8940.04    393.17 o 
   9  25   4     4350.03     4623.79    260.63 o 
  10  25   4     3507.65     3932.40    235.58 o 
  11  25   4     1175.16     1393.03    379.75 o 
  12  25   4      223.51      357.92    114.33 o 
 -12  26   4      440.84      236.82    124.13 o 
 -11  26   4     1376.93     1126.59    190.79 o 
 -10  26   4      122.22      120.85     63.90 o 
  -9  26   4     8092.41     8576.19    188.89 o 
  -8  26   4      113.95       27.44     75.85 o 
  -7  26   4      675.98      851.07    121.73 o 
  -6  26   4     1877.36     1610.53    349.55 o 
  -5  26   4      650.81      589.44    149.26 o 
  -4  26   4     1238.90     1292.53    145.47 o 
  -3  26   4      459.90      454.43     58.19 o 
  -2  26   4     6577.49     5847.44    462.84 o 
  -1  26   4     6828.00     6534.40    205.77 o 
   0  26   4     6103.90     5944.48    207.94 o 
   1  26   4     9046.40     8971.50    354.68 o 
   2  26   4      201.94       94.59     42.28 o 
   3  26   4    10663.41    11725.59    525.74 o 
   4  26   4     1271.68     1206.37    313.76 o 
   5  26   4     5172.87     6172.99    381.51 o 
   6  26   4     4093.73     4354.21    551.90 o 
   7  26   4     7615.58     7890.29   1065.01 o 
   8  26   4     1196.07      916.60    254.14 o 
   9  26   4     5383.06     5784.76    493.91 o 
  10  26   4     7105.26     7802.82    324.93 o 
  11  26   4      224.85      268.81    101.02 o 
 -11  27   4      550.66      392.87    122.02 o 
 -10  27   4     9132.84     9407.49    238.52 o 
  -9  27   4     1546.53     1731.33    224.21 o 
  -8  27   4     7958.65     8523.11    191.09 o 
  -7  27   4     3596.90     3927.57    326.21 o 
  -6  27   4     8671.63     8629.21    241.53 o 
  -5  27   4     5678.97     6036.49    356.23 o 
  -4  27   4      520.77      356.63    108.63 o 
  -3  27   4     5488.58     5839.49    309.80 o 
  -2  27   4      113.52       50.98     38.28 o 
  -1  27   4     5917.94     5468.73    215.58 o 
   0  27   4     1407.12     1559.24    218.22 o 
   1  27   4     7529.15     8225.76    515.23 o 
   2  27   4     2604.34     2537.91    212.76 o 
   3  27   4      773.85      737.29    144.96 o 
   4  27   4     1361.15     1239.87    262.09 o 
   5  27   4       13.69      -80.41    117.22 o 
   6  27   4     1144.54     1439.23    402.16 o 
   7  27   4     2019.79     1876.43    520.67 o 
   8  27   4      265.75      294.79    112.66 o 
   9  27   4     4264.91     4031.65    825.24 o 
  10  27   4      268.21      156.03    174.33 o 
  11  27   4     4391.89     3732.15    488.28 o 
 -11  28   4     1741.80      954.87    463.41 o 
 -10  28   4      423.58      359.73    144.55 o 
  -9  28   4     2888.15     3393.71    469.61 o 
  -8  28   4      674.64      611.99    111.51 o 
  -7  28   4     4613.53     4791.44    215.12 o 
  -6  28   4     2315.93     2780.89    298.18 o 
  -5  28   4      532.89      568.21     85.95 o 
  -4  28   4     3936.84     4467.55    190.89 o 
  -3  28   4       12.41      151.53     37.43 o 
  -2  28   4    10913.94    10932.55    383.76 o 
  -1  28   4     1070.89     1023.01    175.08 o 
   0  28   4    16799.02    17846.15   1036.29 o 
   1  28   4     6225.14     6624.74    303.51 o 
   2  28   4     5211.34     5280.38    174.48 o 
   3  28   4     8499.40     8719.22    586.39 o 
   4  28   4     1387.64     1249.31    213.97 o 
   5  28   4     7459.55     8524.36    883.49 o 
   6  28   4      154.65       37.88     92.18 o 
   7  28   4     7115.90     7089.50    277.83 o 
   8  28   4     1481.54     1408.18    351.93 o 
   9  28   4     4277.13     3807.96    469.06 o 
  10  28   4     2915.36     2379.30    482.50 o 
 -10  29   4     2866.46     2083.96    631.71 o 
  -9  29   4      230.22      238.53     47.52 o 
  -8  29   4     5091.70     5566.70    215.32 o 
  -7  29   4     1561.62     1295.39    340.01 o 
  -6  29   4       10.45       82.40     53.67 o 
  -5  29   4     1607.42     1663.95    267.44 o 
  -4  29   4       18.12       51.60     36.68 o 
  -3  29   4     3725.41     3806.26    397.94 o 
  -2  29   4     2026.15     1691.10    236.78 o 
  -1  29   4     6924.85     7138.11    348.75 o 
   0  29   4     5411.42     5303.20    156.91 o 
   1  29   4      592.35      470.54     83.99 o 
   2  29   4     9299.74     8772.06    944.43 o 
   3  29   4       36.46      105.32     96.91 o 
   4  29   4     5866.53     6275.57    246.64 o 
   5  29   4     4303.15     4300.01    482.36 o 
   6  29   4     7417.28     7699.33    381.11 o 
   7  29   4     1025.98     1073.21    311.69 o 
   8  29   4     9785.71     9523.32    424.50 o 
   9  29   4     2973.01     2322.39    689.89 o 
  -9  30   4     3874.45     2540.15    814.80 o 
  -8  30   4     2157.30     1991.24    326.66 o 
  -7  30   4     9548.51    10183.58    432.47 o 
  -6  30   4     4149.34     4430.40    565.02 o 
  -5  30   4     4801.74     5085.91    195.96 o 
  -4  30   4    11339.81    12117.38    300.88 o 
  -3  30   4     2416.28     2427.54    212.14 o 
  -2  30   4    11474.79    12000.68    323.89 o 
  -1  30   4     2558.70     2666.12    210.06 o 
   0  30   4    11707.60    12281.68    301.11 o 
   1  30   4      266.79      341.62    129.47 o 
   2  30   4     6436.88     6069.01    250.90 o 
   3  30   4      323.92      372.59    135.92 o 
   4  30   4       37.71      145.11    120.21 o 
   5  30   4     2233.15     1828.85    553.89 o 
   6  30   4       22.80      239.67    188.22 o 
   7  30   4     2730.34     1991.63    712.88 o 
   8  30   4     5351.45     5860.96    655.52 o 
   9  30   4     1018.24      876.20    303.27 o 
  -8  31   4     2423.54     2480.68    528.44 o 
  -7  31   4      369.96       93.36    102.79 o 
  -6  31   4      755.27      853.35    122.43 o 
  -5  31   4     1615.22     1630.60    192.54 o 
  -4  31   4      145.27      126.35     49.31 o 
  -3  31   4     3382.84     3195.96    148.81 o 
  -2  31   4      380.63      195.41    164.06 o 
  -1  31   4     7259.49     6977.59    159.95 o 
   0  31   4     1237.32     1074.68    226.62 o 
   1  31   4     4877.06     4634.64    380.68 o 
   2  31   4     6517.33     5235.03    868.68 o 
   3  31   4     1642.15     1222.04    227.11 o 
   4  31   4     4625.85     4757.12    239.30 o 
   5  31   4      477.57      316.87     69.79 o 
   6  31   4     4563.67     3788.26    769.92 o 
   7  31   4        4.35      119.14    105.79 o 
   8  31   4     2538.11     2198.40    643.89 o 
  -7  32   4      564.61      347.68    124.45 o 
  -6  32   4      167.65      126.90     63.82 o 
  -5  32   4       86.27       71.84     50.87 o 
  -4  32   4        5.95       81.78     37.24 o 
  -3  32   4      427.76      295.14     61.48 o 
  -2  32   4     1329.32     1028.38    156.10 o 
  -1  32   4     5071.35     5798.06    610.43 o 
   0  32   4      483.03      301.84    117.82 o 
   1  32   4     6416.81     7010.96    261.57 o 
   2  32   4      392.89      494.62    248.61 o 
   3  32   4     6443.83     7168.01    274.59 o 
   4  32   4       16.29       80.22    105.45 o 
   5  32   4     4851.66     5323.15    663.33 o 
   6  32   4      149.43      217.05    124.28 o 
   7  32   4     2902.77     2818.05    621.83 o 
  -6  33   4     6311.59     6141.57    368.76 o 
  -5  33   4     4496.27     4650.84    583.30 o 
  -4  33   4     2198.97     2044.48    249.27 o 
  -3  33   4     4868.18     4688.50    253.47 o 
  -2  33   4     2893.53     1930.22    584.03 o 
  -1  33   4     2928.50     3166.59    285.57 o 
   0  33   4      866.86      472.73    285.43 o 
   1  33   4     5194.41     5888.49    244.08 o 
   2  33   4      281.17      154.28    143.41 o 
   3  33   4      102.23       78.59    114.46 o 
   4  33   4       46.69      110.98    131.59 o 
   5  33   4      308.27      255.46    123.95 o 
   6  33   4      207.63      437.57    165.91 o 
  -4  34   4      468.80      370.62    122.50 o 
  -3  34   4      566.92      411.79    175.72 o 
  -2  34   4      681.81      521.93    235.71 o 
  -1  34   4      795.16      510.20    295.18 o 
   0  34   4        0.37       75.84     84.50 o 
   1  34   4     1055.15      768.15    194.36 o 
   2  34   4      247.23      262.95    142.01 o 
   3  34   4     2243.96     2141.51    582.17 o 
   4  34   4      180.70      280.32     85.79 o 
  -1  35   4       54.01       94.73     71.47 o 
   0  35   4     3166.33     2293.20    764.20 o 
   1  35   4      214.65      198.58    135.26 o 
 -18   1   5      782.20      663.49    205.92 o 
 -17   1   5     1765.40     1416.58    378.69 o 
 -16   1   5      899.39      796.86    221.68 o 
 -15   1   5     5754.78     6024.30    297.54 o 
 -14   1   5      210.80      284.54     63.67 o 
 -13   1   5     8813.51     8507.77    282.61 o 
 -12   1   5       30.96       67.51    107.77 o 
 -11   1   5     6082.34     5990.70    244.69 o 
 -10   1   5       92.56      135.16     33.70 o 
  -9   1   5      542.32      672.16     64.26 o 
  -8   1   5     3124.06     2849.20    142.88 o 
  -7   1   5     1242.09     1438.57    133.30 o 
  -6   1   5     2293.84     2318.20    132.10 o 
  -5   1   5      131.53      223.81     37.21 o 
  -4   1   5      265.61      202.72     38.75 o 
  -3   1   5      572.82      510.17     53.83 o 
  -2   1   5      227.52      308.03     41.02 o 
  -1   1   5     1032.74     1319.27    116.52 o 
   0   1   5     5254.19     6080.05    119.54 o 
   1   1   5     5772.39     6609.05    136.67 o 
   2   1   5     7697.87     7992.18    154.13 o 
   3   1   5     3498.43     3339.08     74.68 o 
   4   1   5     2894.40     2725.31     52.59 o 
   5   1   5      137.57      210.55     28.02 o 
   6   1   5    12596.22    11925.63    164.74 o 
   7   1   5     5374.33     5785.95    123.33 o 
   8   1   5    11734.81    11999.36    193.83 o 
   9   1   5     1194.84     1280.16     99.43 o 
  10   1   5    14670.42    15333.11    257.82 o 
  11   1   5      445.88      423.12     55.82 o 
  12   1   5     3535.68     3912.00    131.98 o 
  13   1   5       48.01      139.35     33.00 o 
  14   1   5     3809.09     4113.56    214.02 o 
  15   1   5      830.10      533.10    123.22 o 
  16   1   5      540.81      482.10     70.81 o 
  17   1   5        6.15      104.13     69.32 o 
  18   1   5      222.74      282.93     65.47 o 
 -18   2   5       68.07      103.57     83.53 o 
 -17   2   5      110.54      182.52     54.40 o 
 -16   2   5      142.25      205.25     90.82 o 
 -15   2   5     2048.47     1886.20    488.62 o 
 -14   2   5       92.98      116.49     90.61 o 
 -13   2   5     1616.25     1718.90    278.97 o 
 -12   2   5      224.76      120.88     66.36 o 
 -11   2   5      117.91       98.80     43.57 o 
 -10   2   5     5494.20     4814.09    348.09 o 
  -9   2   5      933.49     1094.26    113.54 o 
  -8   2   5    15116.67    15773.89    193.97 o 
  -7   2   5     2065.05     1896.05    175.08 o 
  -6   2   5    29962.67    29049.26    361.18 o 
  -5   2   5    10146.67     9033.99    172.56 o 
  -4   2   5    24857.88    24291.45    482.55 o 
  -3   2   5     8582.53     7693.42    177.46 o 
  -2   2   5    40959.51    39160.18    338.06 o 
  -1   2   5     1688.84     2116.87    162.20 o 
   0   2   5     6463.29     5622.71    137.53 o 
   1   2   5    17521.05    17778.66    264.04 o 
   2   2   5     1011.20     1153.78     81.95 o 
   3   2   5       69.46       82.78     26.68 o 
   4   2   5     3080.58     3208.47     79.66 o 
   5   2   5       75.43       74.08     20.22 o 
   6   2   5     2684.11     2816.01    124.95 o 
   7   2   5     2250.75     2256.99     72.17 o 
   8   2   5     1388.19     1528.20    137.94 o 
   9   2   5     8350.62     8422.48    172.18 o 
  10   2   5     5752.25     6054.23    136.40 o 
  11   2   5     3026.36     3553.67    134.51 o 
  12   2   5       36.16       54.45     30.75 o 
  13   2   5     1650.02     1741.11    131.02 o 
  14   2   5     3847.20     3725.27    204.69 o 
  15   2   5     2861.66     2351.09    260.52 o 
  16   2   5      559.14      463.54     80.82 o 
  17   2   5     2274.65     2279.53    267.92 o 
  18   2   5       60.56       89.83     59.13 o 
 -18   3   5       42.78       50.08     60.72 o 
 -17   3   5       61.13      104.26     67.12 o 
 -16   3   5       57.71      159.36     71.41 o 
 -15   3   5      162.94      112.91     74.40 o 
 -14   3   5      551.15      615.72    119.76 o 
 -13   3   5      376.71      431.34     86.96 o 
 -12   3   5     1641.08     1803.06    254.73 o 
 -11   3   5       98.54       87.43     37.36 o 
 -10   3   5     6152.01     5706.90    309.12 o 
  -9   3   5      288.03      320.85     96.05 o 
  -8   3   5     2375.41     2319.40    194.70 o 
  -7   3   5       56.82      158.56     34.75 o 
  -6   3   5     6474.22     6210.05    136.43 o 
  -5   3   5       65.29      132.82     28.86 o 
  -4   3   5     3325.04     3520.40    120.98 o 
  -3   3   5     1885.26     1760.62    144.62 o 
  -2   3   5      582.30      788.72     78.62 o 
  -1   3   5       85.39       73.71     25.86 o 
   0   3   5    11078.06    11213.84    189.37 o 
   1   3   5     8214.09     8615.51    157.42 o 
   2   3   5    10871.57    10953.69    142.56 o 
   3   3   5    15534.56    16066.93    244.46 o 
   4   3   5     9097.68     9543.29    206.13 o 
   5   3   5    14271.29    15011.03    193.88 o 
   6   3   5    10640.76    10995.74    155.39 o 
   7   3   5     1307.98     1371.14    101.64 o 
   8   3   5      748.85      673.33     61.50 o 
   9   3   5        7.60       45.84     25.58 o 
  10   3   5     2075.66     2087.30    119.00 o 
  11   3   5      160.33      141.70     27.56 o 
  12   3   5      121.12      182.56     33.01 o 
  13   3   5     6221.73     6407.75    215.65 o 
  14   3   5      693.63      554.20     83.59 o 
  15   3   5      836.77      558.49     90.24 o 
  16   3   5      129.78      163.76     48.25 o 
  17   3   5      868.99      828.15    145.69 o 
  18   3   5        8.55       54.24     74.36 o 
 -18   4   5      871.77      706.25    130.79 o 
 -17   4   5      366.88      379.13    302.88 o 
 -16   4   5     4465.11     4974.84    220.59 o 
 -15   4   5      592.35      362.72    110.46 o 
 -14   4   5     7849.94     8181.38    342.07 o 
 -13   4   5      284.56      390.09    121.41 o 
 -12   4   5    12660.94    14233.06    324.65 o 
 -11   4   5     7179.36     6690.17    195.66 o 
 -10   4   5      958.71     1045.35    113.34 o 
  -9   4   5     6628.18     6614.99    146.72 o 
  -8   4   5     3184.04     2915.32    244.62 o 
  -7   4   5     8666.15     8573.83    264.85 o 
  -6   4   5     6098.17     6753.34    259.24 o 
  -5   4   5     3628.35     3495.43    126.43 o 
  -4   4   5     1340.63     1482.41    126.65 o 
  -3   4   5       24.02       63.24     35.54 o 
  -2   4   5     2485.78     2410.99     80.41 o 
  -1   4   5    21223.70    20395.54    240.41 o 
   0   4   5      105.66      210.55     26.84 o 
   1   4   5    83081.42    86752.26    746.39 o 
   2   4   5       44.59      116.44     25.42 o 
   3   4   5    37675.95    37127.32    222.74 o 
   4   4   5       34.11       38.63     30.89 o 
   5   4   5    26824.39    27268.78    216.96 o 
   6   4   5     1212.79     1316.17    127.62 o 
   7   4   5    28902.39    31020.81    336.54 o 
   8   4   5    12988.84    12969.99    144.27 o 
   9   4   5     4030.67     4569.31    146.72 o 
  10   4   5     4759.18     5082.95    114.50 o 
  11   4   5     6003.16     6620.19    165.51 o 
  12   4   5     6836.68     6722.80    188.57 o 
  13   4   5     3766.84     3706.41    184.69 o 
  14   4   5     1465.03     1244.74    161.61 o 
  15   4   5      769.92      686.59     82.71 o 
  16   4   5       14.46       28.84     73.93 o 
  17   4   5      230.06      207.26     52.32 o 
 -18   5   5       33.37       16.11     61.32 o 
 -17   5   5       43.71      217.17     75.80 o 
 -16   5   5     1307.08     1155.79    307.30 o 
 -15   5   5     1310.96     1101.94    326.56 o 
 -14   5   5      423.28      426.56    130.92 o 
 -13   5   5      347.36      529.49    114.33 o 
 -12   5   5      307.19      366.17     69.20 o 
 -11   5   5      378.39      368.87     59.72 o 
 -10   5   5      242.77      290.26     39.90 o 
  -9   5   5     8046.89     7627.73    186.85 o 
  -8   5   5    10279.71    10380.29    223.28 o 
  -7   5   5    18574.51    18103.02    287.69 o 
  -6   5   5     5007.80     4857.37    196.17 o 
  -5   5   5    42063.04    40551.05    257.42 o 
  -4   5   5    28136.80    27383.47    288.69 o 
  -3   5   5    59201.58    57031.39    494.36 o 
  -2   5   5      234.95      204.58     39.21 o 
   0   5   5     2416.63     3280.95     92.29 o 
   1   5   5     4273.05     4351.05     97.69 o 
   2   5   5      663.62      645.52     74.38 o 
   3   5   5    31582.73    33672.78    240.33 o 
   4   5   5     4221.87     4298.57     69.47 o 
   5   5   5     1946.02     2078.48    121.89 o 
   6   5   5      348.74      428.27     47.68 o 
   7   5   5      697.25      603.85     62.46 o 
   8   5   5     2483.69     2356.00    132.81 o 
   9   5   5     4068.38     4100.03    147.83 o 
  10   5   5     2135.10     2376.13    121.27 o 
  11   5   5     4676.58     4838.29    183.55 o 
  12   5   5      207.82      201.57     35.81 o 
  13   5   5     1052.08     1079.94    148.38 o 
  14   5   5      796.23      491.62     93.12 o 
  15   5   5     4517.07     5364.73    604.97 o 
  16   5   5     3487.76     3436.94    233.12 o 
  17   5   5      105.73      167.22     57.71 o 
 -18   6   5      444.14      437.57    123.67 o 
 -17   6   5       17.39       83.97    120.37 o 
 -16   6   5      385.03      471.94    164.79 o 
 -15   6   5      915.00      952.34    218.48 o 
 -14   6   5     5321.84     5313.50    326.95 o 
 -13   6   5       84.77      191.16    104.81 o 
 -12   6   5     2169.81     2137.18    314.37 o 
 -11   6   5     4442.19     4028.85    253.41 o 
 -10   6   5       57.03      106.33     41.72 o 
  -9   6   5        2.84       72.24     27.91 o 
  -8   6   5     4808.44     4624.75    116.64 o 
  -7   6   5     1803.78     2024.95    147.85 o 
  -6   6   5     2708.80     2655.65    110.65 o 
  -5   6   5    10691.04     9948.31    172.95 o 
  -4   6   5    25424.71    26414.40    247.03 o 
  -3   6   5     2118.11     1853.60    103.22 o 
  -2   6   5     9214.57     9888.66    179.59 o 
  -1   6   5      533.34      464.43     52.42 o 
   0   6   5     4495.10     4631.88    146.51 o 
   1   6   5    15932.62    17055.13    204.47 o 
   2   6   5    12189.92    11976.16    207.51 o 
   3   6   5     2565.45     2920.37     97.68 o 
   4   6   5     9510.65     8782.28    162.93 o 
   5   6   5    40141.74    41100.38    381.84 o 
   6   6   5     2072.71     2495.06    128.94 o 
   7   6   5    11585.02    10952.52    194.57 o 
   8   6   5      995.72      906.25     87.98 o 
   9   6   5     5635.73     5667.80    172.66 o 
  10   6   5       28.57       22.12     34.48 o 
  11   6   5     3198.54     3288.62    119.76 o 
  12   6   5     6751.14     7075.97    232.04 o 
  13   6   5     4973.32     5686.96    189.65 o 
  14   6   5     2197.15     2040.31    129.19 o 
  15   6   5       31.99      138.48     74.49 o 
  16   6   5     1465.18     1226.58    225.08 o 
  17   6   5      371.70      266.40     71.95 o 
 -17   7   5     2855.63     2861.49    336.36 o 
 -16   7   5       86.07       79.83     60.26 o 
 -15   7   5     5330.59     5369.77    224.77 o 
 -14   7   5       16.94       79.98     52.86 o 
 -13   7   5    14925.60    15959.12    722.92 o 
 -12   7   5     6258.82     6070.15    306.83 o 
 -11   7   5     6228.04     6911.76    197.39 o 
 -10   7   5     4463.53     4738.25    318.77 o 
  -9   7   5      151.39      142.64     32.00 o 
  -8   7   5     2957.12     2646.46    172.30 o 
  -7   7   5     2093.26     1853.97    148.91 o 
  -6   7   5    10056.45     9401.36    182.12 o 
  -5   7   5      122.14      229.40     33.80 o 
  -4   7   5     9980.34     9603.27    180.94 o 
  -3   7   5       72.15       92.09     27.11 o 
  -2   7   5     6877.92     6202.08    193.07 o 
  -1   7   5     5067.91     4564.07    217.94 o 
   0   7   5    25745.17    27954.04    241.67 o 
   1   7   5     2416.24     3048.68     90.62 o 
   2   7   5    31636.68    28925.02    209.41 o 
   3   7   5     1834.73     1554.50     58.22 o 
   4   7   5    24510.96    25548.01    318.78 o 
   5   7   5      690.02      766.08     59.95 o 
   6   7   5    23602.37    23579.18    211.14 o 
   7   7   5     3141.27     3265.60    131.52 o 
   8   7   5     5995.55     5827.76    137.52 o 
   9   7   5     6326.42     6584.21    144.20 o 
  10   7   5     1296.15     1350.64     91.33 o 
  11   7   5     3292.91     3351.79    136.48 o 
  12   7   5     9795.44    10414.50    240.49 o 
  13   7   5     1644.90     1622.80    169.77 o 
  14   7   5     1340.54     1151.83    130.86 o 
  15   7   5     1806.60     2267.94    263.64 o 
  16   7   5     1680.17     1301.66    285.17 o 
  17   7   5      239.80      302.74    107.40 o 
 -17   8   5      622.87      413.15    103.01 o 
 -16   8   5     1276.67     1267.38    330.40 o 
 -15   8   5     1155.78      797.52    165.08 o 
 -14   8   5      738.96      557.87    105.03 o 
 -13   8   5      178.09      332.69     94.06 o 
 -12   8   5      694.64     1036.66    236.09 o 
 -11   8   5       38.34       60.98     66.54 o 
 -10   8   5     1461.00     1463.40    170.18 o 
  -9   8   5     5297.09     5282.49    206.83 o 
  -8   8   5     5720.18     5010.01    190.41 o 
  -7   8   5    11988.21    11897.11    209.98 o 
  -6   8   5     9565.02     9595.04    240.70 o 
  -5   8   5    24224.46    24257.96    242.91 o 
  -4   8   5     6371.76     6146.62    198.50 o 
  -3   8   5    18508.65    16834.47    212.35 o 
  -2   8   5    31782.54    31200.84    449.02 o 
  -1   8   5      572.64      670.02     69.60 o 
   0   8   5    16349.28    17432.76    219.66 o 
   1   8   5     1779.58     1915.85    120.56 o 
   2   8   5    43458.00    44978.79    437.19 o 
   3   8   5      170.57      200.51     24.86 o 
   4   8   5    37243.05    38155.29    309.06 o 
   5   8   5     1582.81     1444.34     85.49 o 
   6   8   5     5089.58     5308.50    176.78 o 
   7   8   5     1262.61     1503.30     82.41 o 
   8   8   5      170.45      142.02     36.15 o 
   9   8   5       65.40       51.91     28.22 o 
  10   8   5     2988.60     3007.07    108.67 o 
  11   8   5       76.00       74.26     28.01 o 
  12   8   5     2104.43     2101.81     83.77 o 
  13   8   5      880.44      655.27     82.72 o 
  14   8   5     6627.90     7376.48    376.62 o 
  15   8   5      234.24      273.42     69.02 o 
  16   8   5     1924.51     1662.10    338.53 o 
  17   8   5     1200.89      910.52    381.20 o 
 -17   9   5      189.01      209.60     86.97 o 
 -16   9   5        6.66       78.24    135.36 o 
 -15   9   5      681.82      660.76    133.48 o 
 -14   9   5        0.81      124.46     74.68 o 
 -13   9   5     6704.51     6938.15    250.97 o 
 -12   9   5        1.14       24.99     67.18 o 
 -11   9   5      895.13     1037.14    154.77 o 
 -10   9   5     4563.86     4199.39    340.26 o 
  -9   9   5        0.63      -22.54     43.75 o 
  -8   9   5      164.16      232.04     45.82 o 
  -7   9   5       96.38       93.79     27.32 o 
  -6   9   5    11322.05    10832.32    203.90 o 
  -5   9   5     2322.25     2176.65    135.61 o 
  -4   9   5     8949.28     9060.74    143.77 o 
  -3   9   5    10506.43    10746.46    300.65 o 
  -2   9   5      130.69      132.84     21.67 o 
  -1   9   5      245.04      402.01     48.90 o 
   0   9   5     6725.95     7222.82    142.48 o 
   1   9   5     5328.31     4797.63    118.19 o 
   2   9   5     6015.52     6171.15    121.97 o 
   3   9   5      782.68      716.35     65.06 o 
   4   9   5    10438.32    10456.77    147.93 o 
   5   9   5     6361.27     6171.72    184.90 o 
   6   9   5     8109.46     8288.25    158.54 o 
   7   9   5     4218.97     3870.74    182.55 o 
   8   9   5     6627.72     6948.38    152.81 o 
   9   9   5      613.45      770.69     51.17 o 
  10   9   5      363.70      449.06     48.50 o 
  11   9   5       87.30      111.89     35.76 o 
  12   9   5     2420.24     2782.86    157.35 o 
  13   9   5     6791.28     6735.13    182.90 o 
  14   9   5      302.20      296.93     83.88 o 
  15   9   5      492.80      490.61    127.92 o 
  16   9   5        1.76      106.89     60.00 o 
  17   9   5      844.33      478.35    236.35 o 
 -17  10   5      597.12      570.62    139.40 o 
 -16  10   5     4157.36     5058.76    349.55 o 
 -15  10   5      391.53      545.45     93.14 o 
 -14  10   5     4245.69     4063.08    183.03 o 
 -13  10   5      505.68      577.25     99.18 o 
 -12  10   5    17475.46    19516.00    541.44 o 
 -11  10   5      129.85      130.27     61.23 o 
 -10  10   5     1709.63     1553.73    240.46 o 
  -9  10   5      646.49      589.55     98.57 o 
  -8  10   5     2434.02     2332.45    220.71 o 
  -7  10   5      295.53      288.18     40.35 o 
  -6  10   5      974.49      992.37    117.53 o 
  -5  10   5     6260.22     5589.71    154.64 o 
  -4  10   5       68.77      128.61     38.09 o 
  -3  10   5     4122.07     3694.05    100.65 o 
  -2  10   5      360.18      322.51     38.74 o 
  -1  10   5      286.17      247.17     40.10 o 
   0  10   5      334.25      344.37     43.15 o 
   1  10   5      349.27      569.31     54.08 o 
   2  10   5     1984.00     2065.95     70.51 o 
   3  10   5     6013.97     6608.27    131.40 o 
   4  10   5     9146.60     9284.03    134.25 o 
   5  10   5     3399.73     3608.16    106.53 o 
   6  10   5       18.91       74.95     25.63 o 
   7  10   5    18225.17    18909.77    234.87 o 
   8  10   5      615.24      596.73     58.19 o 
   9  10   5     2074.20     2299.60    105.75 o 
  10  10   5      258.32      288.64     57.68 o 
  11  10   5    15597.52    16289.38    237.73 o 
  12  10   5       87.56      115.30     31.09 o 
  13  10   5     3794.74     4230.86    140.28 o 
  14  10   5      752.68      809.73    175.48 o 
  15  10   5     1967.66     2244.28    476.73 o 
  16  10   5       85.81       83.48     48.86 o 
 -17  11   5      261.99      170.61     62.69 o 
 -16  11   5      887.22      865.42    249.95 o 
 -15  11   5       46.93      140.48     74.46 o 
 -14  11   5      499.32      394.07    112.65 o 
 -13  11   5      274.91      319.33     89.95 o 
 -12  11   5      622.87      587.71    142.98 o 
 -11  11   5      464.01      637.07    147.72 o 
 -10  11   5       25.45      103.76     34.55 o 
  -9  11   5      234.77      186.72     48.88 o 
  -8  11   5      584.28      595.80     88.66 o 
  -7  11   5    15740.25    16100.41    280.08 o 
  -6  11   5    12499.67    12391.19    194.52 o 
  -5  11   5      191.06      271.01     32.34 o 
  -4  11   5      871.13      983.01    111.19 o 
  -3  11   5    20535.98    21140.66    205.57 o 
  -2  11   5     2908.32     2502.56    103.12 o 
  -1  11   5     7229.73     7213.28    135.49 o 
   0  11   5      149.39      264.92     30.82 o 
   1  11   5    20353.10    20355.43    191.13 o 
   2  11   5      388.23      286.89     41.86 o 
   3  11   5    21229.14    20413.32    697.82 o 
   4  11   5     2790.69     2559.04     69.05 o 
   5  11   5     4785.32     4888.18    101.54 o 
   6  11   5      532.30      537.53     43.76 o 
   7  11   5     2846.95     3026.62    213.68 o 
   8  11   5      208.69      202.27     24.53 o 
   9  11   5      214.06      162.91     47.89 o 
  10  11   5     2033.50     2071.00     85.88 o 
  11  11   5      484.09      491.35     71.44 o 
  12  11   5     1113.93     1294.08     73.21 o 
  13  11   5     1220.57     1459.28    143.71 o 
  14  11   5     1043.02     1399.01    308.39 o 
  15  11   5     1907.60     1833.11    342.17 o 
  16  11   5     2018.69     1641.27    579.19 o 
  17  11   5     1301.19     1108.17    444.79 o 
 -17  12   5      340.08      197.10     72.10 o 
 -16  12   5      859.21      716.65    190.07 o 
 -15  12   5       61.07      130.16     50.66 o 
 -14  12   5      245.03      369.07    145.66 o 
 -13  12   5      440.65      700.05    120.13 o 
 -12  12   5     3547.58     4556.76    262.71 o 
 -11  12   5     3413.39     3023.44    231.42 o 
 -10  12   5       55.99       98.23     96.60 o 
  -9  12   5     1665.89     1769.53    258.51 o 
  -8  12   5     1906.25     1977.37    140.36 o 
  -7  12   5     4067.84     4159.26    151.31 o 
  -6  12   5       11.53       58.90     33.04 o 
  -5  12   5     4338.04     4295.32    149.66 o 
  -4  12   5     1607.10     1733.18    158.18 o 
  -3  12   5     1236.45     1271.15    107.20 o 
  -2  12   5     6394.02     6682.72    130.84 o 
  -1  12   5       35.32       88.09     33.85 o 
   0  12   5     3478.10     3251.84     91.85 o 
   1  12   5     3533.87     3201.66    117.88 o 
   2  12   5    10555.24    10662.63    166.61 o 
   3  12   5     2705.47     2514.06     56.19 o 
   4  12   5     8999.79     8614.72    226.06 o 
   5  12   5     1970.98     2120.94    158.51 o 
   6  12   5       47.22       49.70     15.27 o 
   7  12   5     8320.18     7738.98    507.16 o 
   8  12   5        1.84       85.39     66.47 o 
   9  12   5      888.95      974.01    164.82 o 
  10  12   5      729.60      758.11    175.76 o 
  11  12   5     2910.08     3097.77     38.43 o 
  12  12   5      883.91      807.06     64.75 o 
  13  12   5      671.79      758.01    264.78 o 
  14  12   5     1902.88     1527.33    296.59 o 
  15  12   5      346.63      299.33     91.19 o 
  16  12   5      258.88      289.10    128.86 o 
 -16  13   5       35.43      177.43     84.10 o 
 -15  13   5      978.89      686.75    243.01 o 
 -14  13   5       37.92      139.48     89.93 o 
 -13  13   5     3141.78     3081.02    434.37 o 
 -12  13   5     1635.67     1866.88    324.04 o 
 -11  13   5     4193.55     3382.98    360.14 o 
 -10  13   5     2261.42     2104.12    257.00 o 
  -9  13   5     2750.71     2730.95    308.96 o 
  -8  13   5     1079.78     1094.72    109.09 o 
  -7  13   5     7182.55     6775.35    207.22 o 
  -6  13   5     1957.28     1818.44    155.53 o 
  -5  13   5     1633.05     1471.85    141.09 o 
  -4  13   5     2943.75     3045.38    122.80 o 
  -3  13   5      717.59      819.04     89.76 o 
  -2  13   5     2538.48     2482.78     94.26 o 
  -1  13   5     1656.90     1870.18    108.71 o 
   0  13   5       65.24       73.95     19.29 o 
   1  13   5      903.95      817.54     78.05 o 
   2  13   5     2914.74     3090.13    136.78 o 
   3  13   5     1872.54     1634.15     97.10 o 
   4  13   5     4226.55     3859.47     79.78 o 
   5  13   5     1326.25     1348.05     80.65 o 
   6  13   5    12440.89    12364.29    264.10 o 
   7  13   5     2344.19     2322.86    436.78 o 
   8  13   5     5565.22     5690.38    677.24 o 
   9  13   5      277.59      202.11     82.72 o 
  10  13   5    11599.82    12973.04    422.67 o 
  11  13   5      553.00      446.13    178.31 o 
  12  13   5     5190.65     6056.82    414.18 o 
  13  13   5      659.74      825.73    227.24 o 
  14  13   5     4801.98     4260.24    787.76 o 
  15  13   5     1244.12     1254.03    268.00 o 
  16  13   5     2341.16     2113.02    600.60 o 
 -16  14   5      524.13      242.19    105.66 o 
 -15  14   5      254.06      297.72    156.52 o 
 -14  14   5      189.41      290.98     95.37 o 
 -13  14   5      237.75      295.30     94.51 o 
 -12  14   5     2074.72     1899.17    310.31 o 
 -11  14   5        5.66       82.95     52.45 o 
 -10  14   5       64.71       80.95     36.51 o 
  -9  14   5     1836.92     1792.52    215.89 o 
  -8  14   5     3820.11     3706.62    152.80 o 
  -7  14   5     4461.75     4427.88    179.74 o 
  -6  14   5     5503.65     5344.18    194.68 o 
  -5  14   5     4518.77     4447.72    170.35 o 
  -4  14   5     6137.65     6120.39    148.79 o 
  -3  14   5     8849.47     8949.67    166.35 o 
  -2  14   5     9216.06     8867.62    181.06 o 
  -1  14   5     3143.81     3111.45    173.76 o 
   0  14   5     6062.50     5558.90     83.52 o 
   1  14   5     3867.62     3563.17     69.33 o 
   2  14   5    13063.60    12721.55    184.60 o 
   3  14   5      339.77      369.31     41.24 o 
   4  14   5     1652.33     1482.51     38.99 o 
   5  14   5      372.75      316.86     55.67 o 
   6  14   5     2656.77     2355.69    433.67 o 
   7  14   5      515.82      429.54    112.73 o 
   8  14   5      226.99      297.99     87.09 o 
   9  14   5     4650.83     5067.88    693.45 o 
  10  14   5        5.05       86.72     54.82 o 
  11  14   5      783.90     1116.67    264.73 o 
  12  14   5      979.72      986.52    208.78 o 
  13  14   5      111.67      152.57     78.39 o 
  14  14   5     1218.38     1313.43    499.59 o 
  15  14   5     1051.94     1173.78    273.45 o 
  16  14   5     2441.13     2016.93    753.28 o 
 -16  15   5      150.72      126.02     74.32 o 
 -15  15   5     1596.55     1439.18    386.01 o 
 -14  15   5       44.64      141.65     54.32 o 
 -13  15   5     1027.35      916.80    145.39 o 
 -12  15   5      148.56       84.51     59.14 o 
 -11  15   5     6261.47     7074.85    476.10 o 
 -10  15   5      657.48      643.51     80.64 o 
  -9  15   5       67.15      237.45     44.54 o 
  -8  15   5     3018.53     3178.21    307.81 o 
  -7  15   5     2192.38     2131.70    169.63 o 
  -6  15   5      176.32      174.92     31.92 o 
  -5  15   5    13615.84    13913.29    372.78 o 
  -4  15   5     3957.79     4045.95    134.06 o 
  -3  15   5     2292.70     2154.73    184.58 o 
  -2  15   5      993.73     1179.65    119.16 o 
  -1  15   5    15580.58    15577.42    180.25 o 
   0  15   5      836.74      905.15     86.58 o 
   1  15   5    10348.63    10707.26    168.74 o 
   2  15   5     5679.45     5639.79     81.07 o 
   3  15   5      885.42      904.59     70.93 o 
   4  15   5       38.14       39.08     16.58 o 
   5  15   5      897.49      849.22    109.70 o 
   6  15   5     5787.47     5416.46    238.71 o 
   7  15   5     1707.37     1836.49    303.49 o 
   8  15   5     3270.85     3892.91    575.09 o 
   9  15   5       20.65     -142.34    142.34 o 
  10  15   5     2416.32     2601.73    564.10 o 
  11  15   5       85.95      -52.26    172.63 o 
  12  15   5      998.58     1251.39    277.84 o 
  13  15   5      248.34      323.52    124.25 o 
  14  15   5      154.39      188.07    140.90 o 
  15  15   5        5.55      186.05    154.19 o 
  16  15   5      171.27       99.96     93.97 o 
 -16  16   5      706.50      585.92    157.67 o 
 -15  16   5      101.80      168.14     55.76 o 
 -14  16   5     4745.19     5178.30    497.07 o 
 -13  16   5      426.26      414.49    126.73 o 
 -12  16   5     5030.09     4998.60    257.90 o 
 -11  16   5     1428.37     1564.45    264.21 o 
 -10  16   5    17384.39    16977.80    597.73 o 
  -9  16   5      512.14      556.02    138.05 o 
  -8  16   5     2946.57     3021.93    275.14 o 
  -7  16   5      883.79      967.42    114.74 o 
  -6  16   5     4062.13     4064.76    149.94 o 
  -5  16   5      402.16      414.86     59.13 o 
  -4  16   5     2292.73     2169.53    175.83 o 
  -3  16   5      290.64      218.93     38.42 o 
  -2  16   5      996.35      887.94     97.06 o 
  -1  16   5      244.69      247.55     51.08 o 
   0  16   5     2676.76     2846.63    142.49 o 
   1  16   5     1870.76     1935.21     79.51 o 
   2  16   5     1192.89     1245.83    128.69 o 
   3  16   5     4817.91     4781.50    128.52 o 
   4  16   5     2989.31     3056.33    165.54 o 
   5  16   5    19876.50    20130.88    491.32 o 
   6  16   5     1218.39     1404.31    204.25 o 
   7  16   5     7895.27     8601.10    420.01 o 
   8  16   5      686.42      897.13    224.38 o 
   9  16   5    26652.71    28714.28    759.14 o 
  10  16   5      785.47      815.26    231.16 o 
  11  16   5     8695.66     9358.91    432.66 o 
  12  16   5     2279.65     2364.07    554.65 o 
  13  16   5     2760.38     3537.09    699.25 o 
  14  16   5      684.78      753.12    172.74 o 
  15  16   5     1283.87      759.81    366.72 o 
 -15  17   5      502.93      504.31    221.22 o 
 -14  17   5        6.48      139.62     71.19 o 
 -13  17   5     1544.68      997.17    133.06 o 
 -12  17   5     1736.89     1851.62    280.18 o 
 -11  17   5     1906.37     1645.69    269.42 o 
 -10  17   5     2345.32     2554.24    361.10 o 
  -9  17   5      855.97      734.61     99.19 o 
  -8  17   5    14101.46    14452.41    251.93 o 
  -7  17   5    12189.63    11469.73    459.27 o 
  -6  17   5     1235.84     1042.62     99.82 o 
  -5  17   5    13624.45    13766.43    256.34 o 
  -4  17   5       21.45       62.92     25.02 o 
  -3  17   5    21463.49    21257.29    338.08 o 
  -2  17   5       17.36      108.34     29.21 o 
  -1  17   5    23346.20    24163.32    312.76 o 
   0  17   5     3915.11     4061.34    106.50 o 
   1  17   5    18485.43    18534.98    307.03 o 
   2  17   5     1186.28     1130.68     76.05 o 
   3  17   5    13137.04    13172.05    210.96 o 
   4  17   5     4673.51     4457.04    169.17 o 
   5  17   5      138.31      315.13     98.71 o 
   6  17   5      259.28      216.53    100.99 o 
   7  17   5      651.09      654.02    230.59 o 
   8  17   5      405.89      449.69    124.53 o 
   9  17   5      135.42      -18.29    115.64 o 
  10  17   5      852.17      662.26    172.52 o 
  11  17   5     1646.57     1655.54    290.08 o 
  12  17   5     1801.53     1929.84    421.96 o 
  13  17   5     1276.20     1351.43    285.69 o 
  14  17   5     2270.53     2085.05    457.21 o 
  15  17   5     3381.04     3678.00    673.53 o 
 -15  18   5       37.38      112.65     69.76 o 
 -14  18   5      538.23      513.82    125.34 o 
 -13  18   5      133.64      214.72     54.45 o 
 -12  18   5      200.14      358.88     74.06 o 
 -11  18   5     3501.10     3729.42    226.51 o 
 -10  18   5        1.05       79.99     39.84 o 
  -9  18   5     6962.48     6144.81    488.35 o 
  -8  18   5      397.21      313.93     54.84 o 
  -7  18   5     8904.92     8935.56    227.84 o 
  -6  18   5       34.78       81.76     28.83 o 
  -5  18   5     2498.46     2322.67    153.02 o 
  -4  18   5     3358.21     3557.52    139.23 o 
  -3  18   5      188.80      299.05     43.48 o 
  -2  18   5      292.34      284.20     41.30 o 
  -1  18   5     5911.83     5927.14    194.73 o 
   0  18   5    11672.13    12141.00    256.10 o 
   1  18   5     2690.47     2663.47     92.76 o 
   2  18   5     2665.43     2421.66    131.60 o 
   3  18   5     1722.48     1622.62     58.45 o 
   4  18   5     1044.22     1073.35     72.08 o 
   5  18   5     2251.69     2253.63    635.32 o 
   6  18   5        0.13      -32.01    109.48 o 
   7  18   5     7934.84     8670.17   3192.13 o 
   8  18   5      277.67      348.33    158.84 o 
   9  18   5     2565.12     2549.61    553.32 o 
  10  18   5      290.35      518.80    114.35 o 
  11  18   5     2023.21     1920.78    541.31 o 
  12  18   5      340.50      527.13    172.46 o 
  13  18   5      190.26      393.85    101.64 o 
  14  18   5      441.26      436.62    218.85 o 
  15  18   5        3.49       81.31    125.03 o 
 -15  19   5     4162.23     4580.08    290.69 o 
 -14  19   5      827.16     1047.18    209.45 o 
 -13  19   5     5430.39     6083.40    277.52 o 
 -12  19   5     1073.54     1267.90    221.59 o 
 -11  19   5     3682.45     3187.86    204.54 o 
 -10  19   5     2294.97     2359.36    461.07 o 
  -9  19   5     6074.24     6322.18    242.50 o 
  -8  19   5     1297.51     1117.59    184.99 o 
  -7  19   5      298.47      431.66    107.37 o 
  -6  19   5       75.85      149.42     34.84 o 
  -5  19   5       57.70      111.38     51.95 o 
  -4  19   5     3674.28     3819.19    120.62 o 
  -3  19   5    10129.01    10721.30    185.11 o 
  -2  19   5       32.64      104.36     28.58 o 
  -1  19   5     3843.92     3653.91    102.25 o 
   0  19   5    11759.00    11640.79    250.05 o 
   1  19   5     1927.30     1637.17    117.40 o 
   2  19   5     8550.11     8587.24    149.90 o 
   3  19   5     3979.64     4042.51    157.79 o 
   4  19   5    25698.05    26129.72    891.95 o 
   5  19   5     9159.95     8477.29    395.25 o 
   6  19   5    12645.80    11831.89    416.31 o 
   7  19   5     4610.31     4697.59   1728.69 o 
   8  19   5    19660.93    19791.78    790.86 o 
   9  19   5     5920.95     5980.75    450.99 o 
  10  19   5    11809.64    12968.90    806.74 o 
  11  19   5     4819.71     4694.19    949.83 o 
  12  19   5      480.31      521.49    140.46 o 
  13  19   5      643.83      442.41    158.01 o 
  14  19   5      814.43      609.56    227.38 o 
 -14  20   5      463.46      560.53    106.26 o 
 -13  20   5      842.06      905.13    138.10 o 
 -12  20   5      498.61      492.58    117.13 o 
 -11  20   5       71.81      210.90     79.00 o 
 -10  20   5      696.57      608.35    103.91 o 
  -9  20   5     3461.99     3269.22    253.83 o 
  -8  20   5     2862.09     2401.05    478.54 o 
  -7  20   5     1165.98     1197.64    172.54 o 
  -6  20   5    17381.39    17855.73    287.64 o 
  -5  20   5       19.59       96.55     50.88 o 
  -4  20   5    26799.96    26335.46    388.77 o 
  -3  20   5      605.25      552.60     87.18 o 
  -2  20   5    23740.84    24625.26    419.82 o 
  -1  20   5      165.16      148.98     29.27 o 
   0  20   5    22251.14    21646.08    422.82 o 
   1  20   5     1338.73     1350.73     78.78 o 
   2  20   5     3079.95     2973.12    118.34 o 
   3  20   5     1083.47     1004.34     82.49 o 
   4  20   5      119.65      157.50     98.68 o 
   5  20   5       48.01      306.52    123.00 o 
   6  20   5     1546.39     1665.85    303.40 o 
   7  20   5      444.80      590.64    138.45 o 
   8  20   5      378.35      480.00    149.79 o 
   9  20   5       41.13      148.32     96.14 o 
  10  20   5     1998.51     1525.59    271.18 o 
  11  20   5     1248.54     1082.85    233.10 o 
  12  20   5      660.20      757.18    161.28 o 
  13  20   5     3839.26     3664.69    896.11 o 
  14  20   5      950.47      816.91    225.81 o 
 -14  21   5      855.68      828.09    340.81 o 
 -13  21   5      704.91      914.72    329.81 o 
 -12  21   5      387.11      257.78     65.02 o 
 -11  21   5        4.97       11.24     52.11 o 
 -10  21   5     4644.76     4964.30    343.43 o 
  -9  21   5        2.52      -26.04     69.07 o 
  -8  21   5     2637.88     2025.00    359.54 o 
  -7  21   5      223.67      272.41     87.81 o 
  -6  21   5     1912.26     1881.70    221.55 o 
  -5  21   5     1200.64     1056.38    125.41 o 
  -4  21   5      637.04      555.27     68.07 o 
  -3  21   5      656.17      678.43     72.73 o 
  -2  21   5      498.04      508.89     68.08 o 
   0  21   5       80.83       26.66     29.31 o 
   1  21   5     9141.23     9672.51    206.55 o 
   2  21   5     5472.44     5346.34    156.45 o 
   3  21   5     1174.51     1104.17     62.19 o 
   4  21   5     1884.20     1818.86    334.86 o 
   5  21   5      167.49      118.24    123.88 o 
   6  21   5     1546.41     1701.96    426.90 o 
   7  21   5        0.76      164.72     83.02 o 
   8  21   5     1986.70     2250.18    736.63 o 
   9  21   5      972.74     1181.22    280.56 o 
  10  21   5      588.00      454.93    130.43 o 
  11  21   5      643.04      604.63    169.60 o 
  12  21   5      245.20      347.25    150.26 o 
 -14  22   5      841.13      808.15    221.15 o 
 -13  22   5     2959.57     2490.64    478.49 o 
 -12  22   5      143.59      233.01    157.84 o 
 -11  22   5     3251.35     3423.77    284.59 o 
 -10  22   5      715.52      605.00     97.69 o 
  -9  22   5     3226.71     3230.89    376.11 o 
  -8  22   5       68.29      140.41     56.80 o 
  -7  22   5     2813.41     2674.41    272.40 o 
  -6  22   5     1579.95     1477.45    216.90 o 
  -5  22   5     2276.27     1973.82    195.52 o 
  -4  22   5      122.66      179.30     37.44 o 
  -3  22   5     3870.20     4333.59    201.93 o 
  -2  22   5     3319.16     3315.95    114.71 o 
  -1  22   5    23675.89    24254.85    410.06 o 
   0  22   5     1265.93     1284.68    138.55 o 
   1  22   5    17935.79    18754.56    367.61 o 
   2  22   5      147.89      184.61     36.73 o 
   3  22   5    26943.92    27791.34    611.43 o 
   4  22   5     5842.55     5433.19    578.03 o 
   5  22   5    13648.57    14557.12    634.57 o 
   6  22   5     4114.43     3651.57    647.92 o 
   7  22   5     4661.12     3970.64    675.51 o 
   8  22   5     3580.01     4080.25    670.54 o 
   9  22   5     6591.16     6500.89    458.42 o 
  10  22   5     4054.11     3929.98    804.51 o 
  11  22   5       56.30      110.72     81.01 o 
  12  22   5     1471.81     1048.60    386.97 o 
  13  22   5       87.88      113.14    104.88 o 
 -13  23   5     1357.09     1207.07    268.89 o 
 -12  23   5      378.10      286.55    111.98 o 
 -11  23   5      781.70      761.25    168.42 o 
 -10  23   5      425.40      403.82     68.38 o 
  -9  23   5     1308.85     1556.09    157.92 o 
  -8  23   5     1965.75     2267.64    523.48 o 
  -7  23   5     2135.84     2389.32    345.24 o 
  -6  23   5       94.55      146.44     45.05 o 
  -5  23   5    11780.10    11798.06    538.27 o 
  -4  23   5       32.51       59.11     32.85 o 
  -3  23   5     4870.37     5048.32    206.18 o 
  -2  23   5       10.61       88.51     34.28 o 
  -1  23   5     6606.12     6409.26    184.61 o 
   0  23   5      423.74      362.35     62.70 o 
   1  23   5     2239.07     2052.13     78.28 o 
   2  23   5      934.47     1043.34    144.08 o 
   3  23   5      662.10      682.68     67.09 o 
   4  23   5      116.30      273.39    126.22 o 
   5  23   5     1786.34     1701.00    229.17 o 
   6  23   5      477.44      560.67    126.86 o 
   7  23   5      407.24      404.59    148.84 o 
   9  23   5       10.79       93.13     69.97 o 
  10  23   5      331.32      162.20    124.55 o 
  11  23   5      546.22      330.47     97.79 o 
  12  23   5     1340.22     1003.60    367.66 o 
 -13  24   5        0.11       84.31     48.81 o 
 -12  24   5      362.18      269.84     58.23 o 
 -11  24   5      303.33      288.10    150.92 o 
 -10  24   5      583.26      779.02    157.02 o 
  -9  24   5      299.91      331.59     70.37 o 
  -8  24   5     2166.48     2192.50    381.98 o 
  -7  24   5       84.23       48.85    116.04 o 
  -6  24   5     5225.42     5417.68    513.86 o 
  -5  24   5     2333.35     2225.72    281.12 o 
  -4  24   5     6871.50     6718.84    467.26 o 
  -3  24   5     5409.78     5510.37    387.36 o 
  -2  24   5     2170.52     2067.41    265.24 o 
  -1  24   5       20.39       57.10     39.20 o 
   0  24   5     1131.02      966.75    183.38 o 
   1  24   5     4160.89     4394.19    177.27 o 
   2  24   5       44.26       51.33     27.30 o 
   3  24   5      919.98      911.39     73.92 o 
   4  24   5     4726.23     5127.35    326.74 o 
   5  24   5      900.72      747.45    224.67 o 
   6  24   5     2225.43     2281.27    555.66 o 
   7  24   5      640.85      550.06    115.37 o 
   8  24   5     3415.01     3262.14    489.56 o 
   9  24   5      113.29      116.76     72.12 o 
  10  24   5      549.72      652.00    194.00 o 
  11  24   5       97.58      160.87     82.76 o 
  12  24   5      977.02     1083.25    379.90 o 
 -12  25   5     1076.25      833.30    174.03 o 
 -11  25   5      247.63      341.87    135.10 o 
 -10  25   5        4.73       93.49     43.64 o 
  -9  25   5      203.78      169.85     90.91 o 
  -8  25   5      335.90      539.40    124.51 o 
  -7  25   5      648.41      703.39    147.47 o 
  -6  25   5      656.59      877.74    218.10 o 
  -5  25   5       95.62      159.94     87.55 o 
  -4  25   5     1285.34     1113.07    163.67 o 
  -3  25   5       65.97      106.21     42.74 o 
  -2  25   5     4402.79     4745.34    379.58 o 
  -1  25   5      179.77      216.74     47.11 o 
   0  25   5     5410.99     5457.95    170.06 o 
   1  25   5     2363.42     2659.09    115.86 o 
   2  25   5     4005.31     4314.77    165.84 o 
   3  25   5     1946.54     1821.42    127.50 o 
   4  25   5     2569.90     2261.73    541.56 o 
   5  25   5     4581.90     4271.44    809.99 o 
   6  25   5      557.14      612.53    227.24 o 
   7  25   5     1740.84     1694.14    279.82 o 
   8  25   5      769.58      762.00    192.94 o 
   9  25   5     1782.88     1365.70    229.72 o 
  10  25   5       83.64      167.08     81.72 o 
  11  25   5     1041.37      741.21    236.86 o 
 -11  26   5       55.52       22.11     90.84 o 
 -10  26   5     2469.95     2391.08    324.27 o 
  -9  26   5      784.88      755.64    135.76 o 
  -8  26   5      924.23      944.69    161.86 o 
  -7  26   5       46.50       69.12     59.12 o 
  -6  26   5     1047.45     1148.49    176.76 o 
  -5  26   5      134.71      164.23     66.38 o 
  -4  26   5      859.34      911.34    121.26 o 
  -3  26   5     1084.18      841.84    166.19 o 
  -2  26   5       51.92      109.29     39.48 o 
  -1  26   5      708.12      595.71    120.44 o 
   0  26   5       37.73       64.28     23.88 o 
   1  26   5      345.77      306.95     63.06 o 
   2  26   5      112.78      130.31     53.26 o 
   3  26   5      453.23      501.78    129.06 o 
   4  26   5      143.10      249.25    150.41 o 
   5  26   5      522.65      564.85    202.40 o 
   6  26   5      392.25      403.31    138.48 o 
   7  26   5      508.94      525.34    176.91 o 
   8  26   5       56.45       38.99     64.41 o 
   9  26   5     3000.09     3111.94    543.12 o 
  10  26   5      342.77      207.41     94.02 o 
 -11  27   5     1115.32      839.01    178.21 o 
 -10  27   5      221.15      179.08     41.77 o 
  -9  27   5     1437.18     1382.79    171.77 o 
  -8  27   5     1043.12      846.30    139.64 o 
  -7  27   5     1935.17     2016.47    224.57 o 
  -6  27   5       69.67       70.75     88.78 o 
  -5  27   5     2017.44     2243.62    263.27 o 
  -4  27   5     4443.27     4029.26    181.19 o 
  -3  27   5      531.61      451.18     69.24 o 
  -2  27   5     4136.18     4136.34    225.68 o 
  -1  27   5        0.79       16.23     27.31 o 
   0  27   5     2495.70     2100.77    205.54 o 
   1  27   5       62.08      253.18     71.10 o 
   2  27   5     2396.93     2532.75     98.98 o 
   3  27   5     4157.60     4114.96    500.92 o 
   4  27   5      773.27      635.21    261.91 o 
   5  27   5      529.28      654.74    137.42 o 
   6  27   5        1.48      114.50     85.49 o 
   7  27   5     2061.69     1730.74    463.13 o 
   8  27   5      816.66      919.24    294.16 o 
   9  27   5     1121.22     1113.74    315.64 o 
  10  27   5     1808.94     1690.54    466.70 o 
 -10  28   5      283.95      190.09     53.78 o 
  -9  28   5      119.36       85.71     47.82 o 
  -8  28   5      144.06      191.27     55.24 o 
  -7  28   5     3128.25     3402.10    380.56 o 
  -6  28   5       88.96      145.70     53.50 o 
  -5  28   5     2424.75     2300.04    279.77 o 
  -4  28   5      834.52      793.02    203.57 o 
  -3  28   5     1931.91     2106.47    324.48 o 
  -2  28   5     1077.22      954.09    152.93 o 
  -1  28   5     5576.85     5706.42    433.09 o 
   0  28   5     3679.24     3738.23    116.40 o 
   1  28   5     2335.39     2772.67    136.83 o 
   2  28   5     5508.18     5811.71    247.61 o 
   3  28   5     2517.20     2616.07    601.15 o 
   4  28   5     2154.89     1968.98    311.33 o 
   5  28   5      516.12      419.26     98.88 o 
   6  28   5     4886.55     4832.38    823.31 o 
   7  28   5      626.61      607.14    152.94 o 
   8  28   5      138.92      -28.49    130.51 o 
   9  28   5      705.49      610.52    166.96 o 
  -9  29   5     3863.08     3830.36    385.22 o 
  -8  29   5     1063.34      995.66    145.22 o 
  -7  29   5     4384.56     4578.25    386.78 o 
  -6  29   5      257.27      218.11     60.00 o 
  -5  29   5     2991.12     3148.32    480.74 o 
  -4  29   5      946.82      816.59    158.73 o 
  -3  29   5     1089.43      930.01    173.01 o 
  -2  29   5      119.98       34.94     48.55 o 
  -1  29   5       44.40       47.80     46.64 o 
   0  29   5      109.02       89.82     52.04 o 
   1  29   5      126.34      153.34     74.60 o 
   2  29   5       63.47       81.25     59.26 o 
   3  29   5      183.09      311.42    123.10 o 
   4  29   5      704.59      590.03    156.18 o 
   5  29   5      383.97      303.39    168.49 o 
   6  29   5     1147.68     1255.44    310.17 o 
   7  29   5      792.22      790.98    164.07 o 
   8  29   5     3161.05     3005.22    655.92 o 
   9  29   5      129.03      -47.45    131.75 o 
  -8  30   5     1977.67     1749.31    347.18 o 
  -7  30   5      232.63      389.40    123.03 o 
  -6  30   5      829.11      834.71    153.91 o 
  -5  30   5      351.32      362.58     76.57 o 
  -4  30   5     1191.89      988.49    266.72 o 
  -3  30   5     3158.06     3155.22    267.19 o 
  -2  30   5        4.25       79.75     57.03 o 
  -1  30   5     2830.08     3045.00    144.39 o 
   0  30   5      407.99      470.58    192.03 o 
   1  30   5     2320.07     2507.36    557.81 o 
   2  30   5      916.26     1049.81    324.18 o 
   3  30   5      337.08      308.68    152.56 o 
   4  30   5     1061.97      834.49    586.89 o 
   5  30   5       53.90       82.38     69.91 o 
   6  30   5      571.12      555.19    275.33 o 
   7  30   5      639.74      568.33     89.19 o 
   8  30   5     1719.23     1412.37    556.60 o 
  -7  31   5     1135.29      864.52    222.83 o 
  -6  31   5     2964.46     2085.91    339.08 o 
  -5  31   5     3794.64     3993.13    141.45 o 
  -4  31   5      642.01      566.89     99.89 o 
  -3  31   5     6195.17     6163.87    286.86 o 
  -2  31   5     3713.10     3688.18    388.99 o 
  -1  31   5     3916.83     3444.59    428.31 o 
   0  31   5     3374.99     3340.15    513.15 o 
   1  31   5     8030.06     8463.45    294.05 o 
   2  31   5      746.53      600.13    156.58 o 
   3  31   5      842.22      692.99    197.33 o 
   4  31   5      501.76      346.39    149.10 o 
   5  31   5     1595.79     1109.01    234.73 o 
   6  31   5       44.93      144.61     80.90 o 
   7  31   5      370.66      369.30    146.60 o 
  -6  32   5     2393.70     1579.78    356.39 o 
  -5  32   5       63.70       34.17     62.06 o 
  -4  32   5     2544.43     2268.39    336.98 o 
  -3  32   5      669.17      410.27    126.65 o 
  -2  32   5      116.55      178.94     95.81 o 
  -1  32   5      365.44      320.82    156.89 o 
   0  32   5      352.35      469.11    113.72 o 
   1  32   5      706.87      682.96    237.57 o 
   2  32   5       70.60      103.41     89.48 o 
   3  32   5      548.79      330.59    173.46 o 
   4  32   5      810.36      685.82    249.00 o 
   5  32   5      642.57      309.82    138.78 o 
   6  32   5       96.66       89.95    100.43 o 
  -4  33   5       24.85       52.71    125.09 o 
  -3  33   5      172.55      220.30    130.45 o 
  -2  33   5      579.46      458.35    144.35 o 
  -1  33   5      233.77      164.64     77.31 o 
   0  33   5       14.37      222.37    107.98 o 
   1  33   5     1396.96     1232.97    445.00 o 
   2  33   5       15.90      110.98    126.23 o 
   3  33   5      873.46      751.70    320.13 o 
   4  33   5       55.29        1.05     77.61 o 
  -1  34   5     3347.07     3236.01    393.95 o 
   0  34   5     4065.59     3185.07    543.48 o 
   1  34   5     1525.60     1162.37    287.62 o 
 -17   0   6     2071.89     2596.75    207.18 o 
 -16   0   6      266.78      352.03    129.08 o 
 -15   0   6     1035.34      861.12    230.75 o 
 -14   0   6      763.38      896.70    245.45 o 
 -13   0   6     1726.75     1972.93    563.38 o 
 -12   0   6     1427.98     1759.54    407.74 o 
 -11   0   6      664.41      508.75    199.62 o 
 -10   0   6      240.17      251.40     85.82 o 
  -9   0   6     1311.17      787.07    340.22 o 
  -8   0   6     2520.98     2785.69    260.95 o 
  -7   0   6     2756.58     2550.87    213.83 o 
  -6   0   6     1404.68     1812.29    232.84 o 
  -5   0   6      389.45      279.57     53.84 o 
  -4   0   6     2924.34     2330.61    301.83 o 
  -3   0   6      681.34      598.96     79.30 o 
  -2   0   6     4983.67     5066.91    247.39 o 
  -1   0   6      763.09      967.09    121.71 o 
   0   0   6    23176.71    22936.29    389.02 o 
   1   0   6    17519.64    19006.93    386.72 o 
   2   0   6    29304.23    30310.71    826.96 o 
   3   0   6       49.73      111.29     49.06 o 
   4   0   6    19389.67    17734.31    265.78 o 
   5   0   6       42.84       91.11     36.15 o 
   6   0   6     2309.53     2286.00    105.17 o 
   7   0   6      170.48       89.08     92.89 o 
   8   0   6    21572.57    21842.11    781.80 o 
   9   0   6      688.35      625.01     92.65 o 
  10   0   6      438.79      424.06     60.84 o 
  11   0   6     1220.23     1275.42    161.86 o 
  12   0   6       18.04       63.39     48.67 o 
  13   0   6     5242.95     5113.51    358.24 o 
  14   0   6     1068.98      661.34    142.40 o 
  15   0   6     2627.04     2287.28    583.64 o 
  16   0   6     1339.13      952.44    337.17 o 
  17   0   6     1670.85      965.78    486.85 o 
 -17   1   6      810.63      457.86    163.80 o 
 -16   1   6      277.35      169.86     89.72 o 
 -15   1   6     2381.83     1957.44    405.54 o 
 -14   1   6     4917.61     4590.34    589.65 o 
 -13   1   6     2133.82     2465.21    433.58 o 
 -12   1   6     2797.57     2476.19    340.58 o 
 -11   1   6     3331.14     3787.77    448.64 o 
 -10   1   6     8345.18     8605.34    288.25 o 
  -9   1   6     5240.02     5543.66    180.86 o 
  -8   1   6     2924.50     2870.93    220.55 o 
  -7   1   6     4558.72     4625.76    201.83 o 
  -6   1   6     4676.41     3496.52    281.21 o 
  -5   1   6     4636.61     4187.59    299.04 o 
  -4   1   6      849.35     1112.40     92.60 o 
  -3   1   6     1750.27     1788.21    132.88 o 
  -2   1   6     2080.55     2129.35     92.94 o 
  -1   1   6      783.32      844.97     85.86 o 
   0   1   6     1769.50     1904.49    111.50 o 
   1   1   6     4874.64     4431.09     92.68 o 
   2   1   6     4933.77     4706.82    167.00 o 
   3   1   6     1526.44     1577.17    146.43 o 
   4   1   6     4150.07     4298.23    120.13 o 
   5   1   6       70.56       71.58     26.44 o 
   6   1   6     8755.01     9159.15    169.10 o 
   7   1   6      900.02      951.42     93.60 o 
   8   1   6     5255.74     5308.87    182.27 o 
   9   1   6      215.75      190.47     33.98 o 
  10   1   6     4394.20     4417.01    199.12 o 
  11   1   6     2507.12     2393.53    109.08 o 
  12   1   6      791.43      840.85     99.30 o 
  13   1   6     4878.62     4578.66    177.46 o 
  14   1   6      140.58      212.04     43.16 o 
  15   1   6       53.77       85.03     53.36 o 
  16   1   6       13.88       37.73     67.76 o 
  17   1   6     1026.07      746.97    162.59 o 
 -17   2   6       10.44       45.41     68.55 o 
 -16   2   6     3168.23     3402.70    611.15 o 
 -15   2   6      931.79      648.11    172.27 o 
 -14   2   6     2545.13     2287.80    440.70 o 
 -13   2   6     2344.61     2762.55    377.34 o 
 -12   2   6     4972.82     4737.73    272.63 o 
 -11   2   6      586.91      836.97    212.89 o 
 -10   2   6     2762.24     2845.08    455.43 o 
  -9   2   6      440.67      392.71     59.23 o 
  -8   2   6     2990.37     2498.90    209.45 o 
  -7   2   6     1725.22     1885.28    144.14 o 
  -6   2   6      629.50      607.70     62.98 o 
  -5   2   6     2088.68     1961.16    163.47 o 
  -4   2   6     2562.70     2578.38    127.96 o 
  -3   2   6     2023.42     1869.57    125.23 o 
  -2   2   6      350.74      485.92     51.59 o 
  -1   2   6    10975.59    10851.42    212.37 o 
   0   2   6     1730.42     1917.66    144.26 o 
   1   2   6     1433.27     1379.69    109.53 o 
   2   2   6      757.59      972.22     88.82 o 
   3   2   6     7741.16     7783.66    159.69 o 
   4   2   6     4142.97     3758.12    118.98 o 
   5   2   6     3084.62     2920.30    113.99 o 
   6   2   6     1024.60     1149.80    119.05 o 
   7   2   6     5434.68     5394.26    305.80 o 
   8   2   6       10.98       44.63     24.04 o 
   9   2   6     4855.73     4772.15    129.92 o 
  10   2   6       89.19      152.00     34.16 o 
  11   2   6     2998.47     2616.67    165.66 o 
  12   2   6     3855.32     3842.04    183.64 o 
  13   2   6       27.52       64.13     31.99 o 
  14   2   6      169.12      165.33     36.59 o 
  15   2   6       32.83       42.27     35.26 o 
  16   2   6      151.89      121.93     42.88 o 
  17   2   6      734.48      484.86    237.71 o 
 -17   3   6       67.65      121.63     74.88 o 
 -16   3   6     2344.81     1982.46    643.07 o 
 -15   3   6       27.63      113.76     59.36 o 
 -14   3   6      436.04      490.65    107.94 o 
 -13   3   6     2367.88     2661.61    494.64 o 
 -12   3   6      371.44      491.02    104.29 o 
 -11   3   6      662.03      794.78    130.78 o 
 -10   3   6     2486.33     2505.75    242.07 o 
  -9   3   6       65.97      106.34     31.39 o 
  -8   3   6     4905.59     4815.80    128.81 o 
  -7   3   6    14737.21    14032.33    184.48 o 
  -6   3   6        8.63       85.97     33.47 o 
  -5   3   6    12745.39    12336.93    408.57 o 
  -4   3   6     5481.95     5604.49    128.41 o 
  -3   3   6    12900.42    13123.57    189.39 o 
  -2   3   6     3581.62     3679.22    177.24 o 
  -1   3   6    29285.78    28647.14    232.47 o 
   0   3   6    35310.61    34910.95    333.35 o 
   1   3   6    19783.78    20304.91    256.19 o 
   2   3   6    18854.65    19064.33    283.59 o 
   3   3   6    20838.91    21036.89    196.12 o 
   4   3   6     3818.68     3629.15    108.72 o 
   5   3   6      487.38      562.44     54.46 o 
   6   3   6     2184.80     2527.42    180.31 o 
   7   3   6    13615.66    14088.22    237.26 o 
   8   3   6      455.39      382.66     37.40 o 
   9   3   6     4780.90     4681.10    121.40 o 
  10   3   6       80.21       97.81     27.71 o 
  11   3   6       40.12       90.07     40.47 o 
  12   3   6      112.63      144.41     33.57 o 
  13   3   6      562.16      664.66     77.35 o 
  14   3   6     3010.63     2470.81    259.10 o 
  15   3   6     1362.58     1185.01    184.29 o 
  16   3   6     2482.84     2104.60    337.54 o 
  17   3   6        1.75       52.33     34.51 o 
 -17   4   6      148.35      101.48     72.44 o 
 -16   4   6      139.85      175.51     95.76 o 
 -15   4   6     1560.61     1303.87    271.56 o 
 -14   4   6      328.44      236.75    107.26 o 
 -13   4   6      662.87      562.96     85.83 o 
 -12   4   6      595.72      804.05    145.14 o 
 -11   4   6     5904.68     5631.65    368.69 o 
 -10   4   6     6520.04     6951.12    472.03 o 
  -9   4   6     3784.05     3881.53    243.84 o 
  -8   4   6    11275.87    10261.29    364.45 o 
  -7   4   6     2139.58     2485.24    220.61 o 
  -6   4   6    10671.88    10286.71    222.62 o 
  -5   4   6      745.46      731.82     60.60 o 
  -4   4   6      276.18      296.14     43.93 o 
  -3   4   6       18.94       70.88     38.43 o 
  -2   4   6       51.20      132.18     25.80 o 
  -1   4   6    12430.46    12509.51    270.83 o 
   0   4   6       25.80       75.15     24.34 o 
   1   4   6     5195.76     5401.35    110.47 o 
   2   4   6     1655.20     1658.01     87.36 o 
   3   4   6      163.65      142.98     23.24 o 
   4   4   6      100.05      107.53     23.03 o 
   5   4   6     6250.07     6531.51    123.71 o 
   6   4   6      847.39      976.42     81.40 o 
   7   4   6     4099.46     3756.06    218.62 o 
   8   4   6      715.25      864.45     67.14 o 
   9   4   6     1880.16     1960.72    116.50 o 
  10   4   6        6.68       73.09     21.67 o 
  11   4   6      513.06      461.21     46.04 o 
  12   4   6     3621.26     3538.71    227.35 o 
  13   4   6      355.40      320.39     53.01 o 
  14   4   6      769.60      669.20     79.38 o 
  15   4   6       15.95       17.51     35.14 o 
  16   4   6       80.36      110.18     54.13 o 
  17   4   6       16.73      118.20    101.47 o 
 -17   5   6      177.36      116.74     82.32 o 
 -16   5   6      518.17      551.75    193.24 o 
 -15   5   6      758.78      728.33    154.31 o 
 -14   5   6      501.41      651.86    120.58 o 
 -13   5   6     1010.10     1009.32    220.35 o 
 -12   5   6     2942.67     2739.76    464.13 o 
 -11   5   6     2349.01     2095.38    297.35 o 
 -10   5   6      152.75      179.19     55.64 o 
  -9   5   6     5247.80     4663.41    254.85 o 
  -8   5   6      831.64      830.37     87.32 o 
  -7   5   6    13116.28    13384.16    413.48 o 
  -6   5   6     1398.33     1774.91    177.87 o 
  -5   5   6     4860.38     4333.96    129.73 o 
  -4   5   6        3.91       -0.13     37.62 o 
  -3   5   6    12842.54    13508.90    263.77 o 
  -2   5   6     2360.68     2460.66    182.43 o 
  -1   5   6    11165.71    10816.69    198.30 o 
   0   5   6     1507.63     1536.19    124.03 o 
   1   5   6     2114.04     2058.15     90.05 o 
   2   5   6      456.07      442.91     46.08 o 
   3   5   6       78.81      102.75     21.73 o 
   4   5   6      404.97      388.24     38.27 o 
   5   5   6      132.38       97.50     32.41 o 
   6   5   6      743.95      759.07     72.95 o 
   7   5   6     1538.23     1563.29    113.34 o 
   8   5   6      151.44      122.54     26.28 o 
   9   5   6     1355.64     1172.60     93.86 o 
  10   5   6     1176.41     1150.61    102.44 o 
  11   5   6     1239.74     1102.43     80.24 o 
  12   5   6     1492.67     1494.16    126.86 o 
  13   5   6      183.73      158.35     36.98 o 
  14   5   6      286.91      142.37     40.51 o 
  15   5   6      528.99      365.72     82.84 o 
  16   5   6     3952.43     4245.87    275.07 o 
  17   5   6      104.55       70.04     82.41 o 
 -17   6   6     1214.02     1157.14    307.97 o 
 -16   6   6      139.87      148.94     74.85 o 
 -15   6   6     2514.56     2700.57    140.76 o 
 -14   6   6       45.91      149.85     65.74 o 
 -13   6   6     1203.50     1366.21    310.15 o 
 -12   6   6      959.17      816.30    136.97 o 
 -11   6   6     4559.58     5355.44    438.33 o 
 -10   6   6      212.22      318.56     64.19 o 
  -9   6   6     1437.92     1287.43    152.31 o 
  -8   6   6     1339.18     1389.08    134.38 o 
  -7   6   6      186.96      140.80     41.91 o 
  -6   6   6     8518.69     8597.32    160.04 o 
  -5   6   6      315.27      332.98     43.87 o 
  -4   6   6     5908.16     6110.37    132.90 o 
  -3   6   6     5328.14     5369.77    112.29 o 
  -2   6   6    17902.21    19906.50    351.45 o 
  -1   6   6     1450.58     1524.34    126.11 o 
   0   6   6     8425.56     8747.49    137.17 o 
   1   6   6    13121.78    12914.62    184.17 o 
   2   6   6    19367.13    18547.83    252.69 o 
   3   6   6     4190.82     4221.00    154.45 o 
   4   6   6     8559.13     8926.92    174.88 o 
   5   6   6      570.12      501.69     46.80 o 
   6   6   6     3945.85     3797.26     92.19 o 
   7   6   6     3049.73     2591.09     86.75 o 
   8   6   6     5460.31     5215.48    171.20 o 
   9   6   6       69.18      114.94     23.39 o 
  10   6   6      106.57      182.00     25.11 o 
  11   6   6     4043.26     4166.96    177.34 o 
  12   6   6     1729.24     1425.83    159.41 o 
  13   6   6      663.01      529.29     73.35 o 
  14   6   6       29.45       70.58     35.88 o 
  15   6   6     1621.36     1301.78    184.81 o 
  16   6   6       27.57       94.64     68.10 o 
  17   6   6     2232.87     1901.00    435.94 o 
 -17   7   6      679.50      449.41    201.85 o 
 -16   7   6       74.45      106.54     76.02 o 
 -15   7   6       94.90      109.84     62.22 o 
 -14   7   6        7.59       96.68     75.74 o 
 -13   7   6     2195.86     2081.16    405.14 o 
 -12   7   6     2531.31     2148.60    378.82 o 
 -11   7   6      827.03      941.82    158.07 o 
 -10   7   6      174.93      175.88    181.30 o 
  -9   7   6     1566.14     1835.61    231.56 o 
  -8   7   6     5844.11     5759.97    184.26 o 
  -7   7   6     8591.27     8621.93    176.67 o 
  -6   7   6      278.95      333.82     35.57 o 
  -5   7   6     8063.36     7444.77    158.43 o 
  -4   7   6      305.99      427.47     54.80 o 
  -3   7   6     8070.22     7914.61    158.43 o 
  -2   7   6     4129.06     3775.02    255.05 o 
  -1   7   6     6513.51     6761.60    132.13 o 
   0   7   6     1356.22     1695.05    126.96 o 
   1   7   6     3581.48     3391.25    155.96 o 
   2   7   6      914.72     1029.40     82.28 o 
   3   7   6     4537.74     4585.99    105.22 o 
   4   7   6     4775.53     4649.83     72.54 o 
   5   7   6      634.47      710.78     63.21 o 
   6   7   6     2170.66     2354.63    130.06 o 
   7   7   6      468.15      621.22     74.37 o 
   8   7   6     2248.05     2229.83     88.65 o 
   9   7   6      865.66      899.26     98.60 o 
  10   7   6     1742.61     1471.92     74.96 o 
  11   7   6     1504.93     1566.55    146.48 o 
  12   7   6     1113.44      968.84    114.49 o 
  13   7   6      282.89      289.39     82.54 o 
  14   7   6       60.19      118.42    100.42 o 
  15   7   6      498.48      374.69    108.10 o 
  16   7   6      298.86      142.77    111.54 o 
  17   7   6      579.78      281.34    120.71 o 
 -17   8   6      561.81      564.70    126.94 o 
 -16   8   6       76.24      170.84     66.97 o 
 -15   8   6       47.64       89.31     82.66 o 
 -14   8   6      149.81      155.24     54.91 o 
 -13   8   6      313.09      521.20     95.49 o 
 -12   8   6      649.95      506.99    160.77 o 
 -11   8   6       11.10        3.36     79.36 o 
 -10   8   6      533.37      401.87     78.37 o 
  -9   8   6       15.49       64.56     38.13 o 
  -8   8   6      291.21      375.02     47.27 o 
  -7   8   6      230.21      245.64     39.62 o 
  -6   8   6     4063.39     4379.63    160.69 o 
  -5   8   6     3867.72     4073.82    104.07 o 
  -4   8   6     9317.34     8700.03    170.24 o 
  -3   8   6     4809.63     4488.18    143.09 o 
  -2   8   6     4348.25     3692.58    265.35 o 
  -1   8   6     1037.33      907.29    101.43 o 
   0   8   6       65.54       43.56     24.82 o 
   1   8   6    11324.71    11442.17    186.57 o 
   2   8   6      110.07      153.16     25.48 o 
   3   8   6      123.59      121.36     53.30 o 
   4   8   6      501.32      454.79     48.26 o 
   5   8   6     4107.76     4183.23    198.77 o 
   6   8   6      183.99      196.27     27.12 o 
   7   8   6      298.31      251.00     32.40 o 
   8   8   6     2177.90     2098.19     87.65 o 
   9   8   6      119.95      153.74     22.52 o 
  10   8   6      233.18      283.39     42.83 o 
  11   8   6     3692.83     3398.89    101.77 o 
  12   8   6      143.52      171.24     33.22 o 
  13   8   6     2052.94     2197.54    119.14 o 
  14   8   6        3.35       39.83     43.03 o 
  15   8   6     1318.59      999.55    380.64 o 
  16   8   6       58.39      124.68    104.38 o 
 -17   9   6     1170.69      940.51    520.69 o 
 -16   9   6     1563.31      973.17    331.66 o 
 -15   9   6     1014.59      997.64    261.47 o 
 -14   9   6      893.50     1127.63    234.74 o 
 -13   9   6      706.62      713.67    149.98 o 
 -12   9   6     1695.03     2096.18    337.60 o 
 -11   9   6     2830.17     2819.25    439.27 o 
 -10   9   6      109.41      139.09     56.18 o 
  -9   9   6      113.34      136.23     47.57 o 
  -8   9   6       73.48      179.99     31.96 o 
  -7   9   6     6456.90     6864.54    180.62 o 
  -6   9   6      316.65      305.64     48.91 o 
  -5   9   6     2588.28     2706.82    143.82 o 
  -4   9   6       23.83      101.81     36.57 o 
  -3   9   6     3465.39     3305.51    241.42 o 
  -2   9   6      774.93      637.28     72.90 o 
  -1   9   6      153.91      215.86     36.15 o 
   0   9   6      263.67      320.39     49.05 o 
   1   9   6     1683.53     1655.52     98.41 o 
   2   9   6     2045.96     2060.12    117.59 o 
   3   9   6    14014.74    13995.66    154.22 o 
   4   9   6     5517.71     5220.57     88.51 o 
   5   9   6     2887.93     2985.69    128.59 o 
   6   9   6     5180.48     5236.33    107.72 o 
   7   9   6     5251.38     5211.24    169.06 o 
   8   9   6    12457.15    12348.43    302.57 o 
   9   9   6       96.05       87.46     22.86 o 
  10   9   6     3860.61     3782.40    130.01 o 
  11   9   6     1713.34     1802.59    150.27 o 
  12   9   6     3048.88     3587.88    166.95 o 
  13   9   6      204.53      303.84    110.45 o 
  14   9   6      171.89      149.60     55.11 o 
  15   9   6       29.76      177.59     97.91 o 
  16   9   6     2690.63     2014.88    686.25 o 
 -16  10   6      529.01      544.09    115.16 o 
 -15  10   6       54.29       95.00     55.60 o 
 -14  10   6       87.09      132.58     60.21 o 
 -13  10   6     1196.18      957.01    271.28 o 
 -12  10   6      841.64      813.47    141.59 o 
 -11  10   6      417.11      531.65     99.90 o 
 -10  10   6      285.70      392.63     87.56 o 
  -9  10   6      327.25      466.58     99.93 o 
  -8  10   6     3746.96     3545.98    332.44 o 
  -7  10   6      338.84      291.69     43.52 o 
  -6  10   6    20571.05    19605.83    280.53 o 
  -5  10   6      949.66      972.47     85.23 o 
  -4  10   6    10603.16    10519.32    177.83 o 
  -3  10   6        0.81       92.43     28.69 o 
  -2  10   6    15647.81    14884.18    172.38 o 
  -1  10   6       16.59       65.49     26.41 o 
   0  10   6     8634.14     8371.99    192.55 o 
   1  10   6      220.66      327.20     57.36 o 
   2  10   6     2525.77     2071.73    108.80 o 
   3  10   6     3317.32     3280.81     88.85 o 
   4  10   6      909.41      886.45     92.32 o 
   5  10   6     4119.48     4248.62     81.42 o 
   6  10   6     1206.79     1073.80     75.75 o 
   7  10   6       95.24       63.63     20.89 o 
   8  10   6        7.79       18.85     32.87 o 
   9  10   6     1220.74     1452.34     87.93 o 
  10  10   6     1467.56     1481.88     72.86 o 
  11  10   6     2182.58     2100.97     60.50 o 
  12  10   6      326.00      255.51     45.74 o 
  13  10   6      914.20      718.88    111.89 o 
  14  10   6       16.88     -114.74    114.74 o 
  15  10   6     1434.37     1009.23    429.80 o 
  16  10   6       50.24       12.19     86.02 o 
 -16  11   6       55.35       59.11     61.45 o 
 -15  11   6      417.05      484.68    120.80 o 
 -14  11   6     1619.89     1605.05    420.12 o 
 -13  11   6      554.49      509.63    141.32 o 
 -12  11   6       31.40      168.24     82.66 o 
 -11  11   6      904.37      957.64    156.96 o 
 -10  11   6     1750.34     2202.49    308.54 o 
  -9  11   6      129.15      111.94     44.81 o 
  -8  11   6       60.29      117.40     42.98 o 
  -7  11   6     2490.43     2343.89    268.93 o 
  -6  11   6      506.41      501.37     60.35 o 
  -5  11   6     7725.79     7557.03    164.33 o 
  -4  11   6     4515.85     4507.93    140.94 o 
  -3  11   6     6001.18     5693.51    138.27 o 
  -2  11   6     2112.70     2684.16    178.16 o 
  -1  11   6     1197.94     1284.05     99.27 o 
   0  11   6       50.70      106.07     25.17 o 
   1  11   6     7255.38     7511.41    155.20 o 
   2  11   6     3286.50     2983.29    126.90 o 
   3  11   6      207.07      207.20     61.03 o 
   4  11   6     1497.64     1589.34     64.98 o 
   5  11   6      149.31      160.71     29.59 o 
   6  11   6      147.15      171.80     43.39 o 
   7  11   6      127.57      131.31     21.00 o 
   8  11   6      213.16      423.56     48.79 o 
   9  11   6     1106.27     1241.90     65.27 o 
  10  11   6      727.32      784.55     76.23 o 
  11  11   6       63.72       54.54     37.29 o 
  12  11   6      839.87      740.97    156.15 o 
  13  11   6     1553.25     1664.95    438.65 o 
  14  11   6     1495.23     1713.15    579.63 o 
  15  11   6       11.67      -77.72    127.10 o 
  16  11   6       18.54      110.68    132.66 o 
 -16  12   6     1010.07      730.60    228.67 o 
 -15  12   6     1731.76     1412.08    350.09 o 
 -14  12   6       30.11       85.61     66.12 o 
 -13  12   6     6136.96     6944.29    709.04 o 
 -12  12   6     1717.75     1542.87    300.93 o 
 -11  12   6     4583.37     4667.60    274.23 o 
 -10  12   6     2949.71     2771.14    233.69 o 
  -9  12   6     4970.81     5471.94    248.40 o 
  -8  12   6     5648.64     5735.72    186.78 o 
  -7  12   6     2547.78     2479.68    155.26 o 
  -6  12   6     4728.63     4545.79    164.04 o 
  -5  12   6      159.41      127.92     44.36 o 
  -4  12   6      235.64      348.90     44.77 o 
  -3  12   6      575.97      620.63     59.81 o 
  -2  12   6     2854.17     2902.59    140.82 o 
  -1  12   6      117.14      160.02     28.64 o 
   0  12   6      562.12      583.41     60.99 o 
   1  12   6     1038.15     1080.98     92.74 o 
   2  12   6     1133.40     1468.08     83.44 o 
   3  12   6    13197.56    12787.88    127.74 o 
   4  12   6     1899.73     1837.96     86.54 o 
   5  12   6     2122.21     2089.74     60.37 o 
   6  12   6     3754.13     3436.76    100.59 o 
   7  12   6    13207.55    13019.50    251.70 o 
   8  12   6       61.50       68.94     31.33 o 
   9  12   6     2906.47     3078.49    148.28 o 
  10  12   6      312.71      276.12     41.87 o 
  11  12   6     4029.04     4123.36    158.21 o 
  12  12   6     2242.70     2458.20    149.44 o 
  13  12   6       53.58        5.66     52.03 o 
  14  12   6      604.89      637.65    150.81 o 
  15  12   6      496.92      499.35    173.21 o 
  16  12   6      285.33      300.86    121.76 o 
 -16  13   6      592.90      282.80    114.82 o 
 -15  13   6      106.08       68.41     73.76 o 
 -14  13   6        7.68      119.50     54.16 o 
 -13  13   6      195.34       98.32     82.23 o 
 -12  13   6       82.59       77.13     99.14 o 
 -11  13   6     2030.29     1731.26    206.56 o 
 -10  13   6      272.49      372.46     91.56 o 
  -9  13   6     2701.62     2899.91    546.51 o 
  -8  13   6        9.49       69.38     46.37 o 
  -7  13   6     8436.37     8456.93    227.21 o 
  -6  13   6      579.66      519.90     67.94 o 
  -5  13   6     2400.98     2463.01    176.19 o 
  -4  13   6     1261.32     1535.78    146.89 o 
  -3  13   6     9657.05     9594.07    190.72 o 
  -2  13   6     2567.38     2426.40     95.06 o 
  -1  13   6     1408.21     1412.61    109.79 o 
   0  13   6      111.45      135.73     57.74 o 
   1  13   6      618.13      618.77     62.65 o 
   2  13   6       75.60       93.43     25.94 o 
   3  13   6     1109.09     1315.45     78.46 o 
   4  13   6    10890.04    11483.67    187.03 o 
   5  13   6     3265.50     3542.83    121.35 o 
   6  13   6     1064.15     1008.73     57.47 o 
   7  13   6     2662.84     2567.65     69.20 o 
   8  13   6      385.96      517.10    154.23 o 
   9  13   6       65.83       82.75     61.07 o 
  10  13   6      599.65      864.78    187.60 o 
  11  13   6       37.32       61.34     56.08 o 
  12  13   6     3242.96     3248.84    474.30 o 
  13  13   6       40.52        7.52    103.26 o 
  14  13   6      707.36      554.01    104.35 o 
  15  13   6      199.99      183.93     70.73 o 
  16  13   6     2019.03     1208.93    530.54 o 
 -16  14   6      676.39      448.43    229.49 o 
 -15  14   6       11.92       61.71    185.85 o 
 -14  14   6      724.31      779.91    218.39 o 
 -13  14   6       23.67      132.45     59.02 o 
 -12  14   6      217.63      331.13    138.61 o 
 -11  14   6      297.09      319.49     84.17 o 
 -10  14   6      804.63     1022.04    168.82 o 
  -9  14   6     3050.02     3225.36    562.25 o 
  -8  14   6      637.48      857.80    163.30 o 
  -7  14   6      115.42       92.29     38.63 o 
  -6  14   6     9779.98     9687.22    260.83 o 
  -5  14   6     3561.70     2975.34    196.21 o 
  -4  14   6    18274.95    18602.45    301.13 o 
  -3  14   6      119.26      176.74     36.64 o 
  -2  14   6     1370.00     1453.75    135.14 o 
  -1  14   6     4688.22     4407.34    127.02 o 
   0  14   6      621.23      606.51     69.09 o 
   1  14   6     6174.76     6119.36    132.80 o 
   2  14   6       45.87       59.81     19.36 o 
   3  14   6       31.22       39.29     17.81 o 
   4  14   6      220.36      141.63     50.90 o 
   5  14   6     1287.85     1272.37     95.75 o 
   6  14   6      716.01      592.33     50.65 o 
   7  14   6      240.05      158.84     71.39 o 
   8  14   6     2198.42     2116.74    352.32 o 
   9  14   6      476.66      669.49    184.52 o 
  10  14   6       75.81      224.73    120.24 o 
  11  14   6       31.57      -65.63    112.50 o 
  12  14   6       68.20      147.07    110.57 o 
  13  14   6     1977.63     2006.08    561.91 o 
  14  14   6       17.67       50.51     81.51 o 
  15  14   6      351.92      199.73     84.98 o 
 -15  15   6     1014.49      928.00    167.27 o 
 -14  15   6     3590.67     3234.57    159.12 o 
 -13  15   6      726.09      894.10    220.84 o 
 -12  15   6     4435.78     4514.40    500.22 o 
 -11  15   6     3102.67     2885.12    368.79 o 
 -10  15   6     4739.35     4682.43    208.91 o 
  -9  15   6     2567.87     2544.44    302.79 o 
  -8  15   6      210.40      247.32     60.77 o 
  -7  15   6     2427.05     2624.30    354.71 o 
  -6  15   6     2089.27     1935.32    214.17 o 
  -5  15   6       83.34      111.20     34.41 o 
  -4  15   6      552.37      531.51     68.18 o 
  -3  15   6      198.90      256.44     43.20 o 
  -2  15   6      787.64     1199.69    126.57 o 
  -1  15   6      890.96      803.41     97.99 o 
   0  15   6       49.66       89.19     25.92 o 
   1  15   6      139.22      183.96     39.21 o 
   2  15   6     5817.01     6216.67    165.83 o 
   3  15   6     8208.45     8795.37    194.64 o 
   4  15   6     2120.60     2101.70     67.00 o 
   5  15   6     4731.94     5039.08     99.95 o 
   6  15   6    11050.52    10479.30    560.18 o 
   7  15   6     2240.00     2596.32    331.21 o 
   8  15   6     1934.49     2131.85    429.86 o 
   9  15   6     3094.03     2874.75    448.43 o 
  10  15   6     5109.78     5291.69    338.21 o 
  11  15   6     3530.15     3125.34    455.56 o 
  12  15   6      418.44      418.21    160.70 o 
  13  15   6     1431.90     1419.82    366.04 o 
  14  15   6      104.26      203.46    115.42 o 
  15  15   6       67.27      117.52     74.81 o 
 -15  16   6        4.93       91.33     62.34 o 
 -14  16   6       82.19      150.56     79.33 o 
 -13  16   6      791.13      793.01    212.40 o 
 -12  16   6     4309.30     4140.30    207.21 o 
 -11  16   6        5.00      194.65     72.90 o 
 -10  16   6       14.54       75.36     48.65 o 
  -9  16   6      123.05      143.58     83.52 o 
  -8  16   6       19.42      202.84    104.52 o 
  -7  16   6      419.30      312.70     55.32 o 
  -6  16   6     1003.59     1063.99    120.71 o 
  -5  16   6     3339.36     3239.27    277.90 o 
  -4  16   6       77.62       60.07     37.04 o 
  -3  16   6     2559.01     2548.64    216.97 o 
  -2  16   6     2450.21     2746.90    111.85 o 
  -1  16   6     2043.82     2222.49    158.02 o 
   0  16   6      190.82      212.59     33.14 o 
   1  16   6      104.30      104.97     29.02 o 
   2  16   6     5189.07     5363.79    255.99 o 
   3  16   6     3091.52     2931.98     79.04 o 
   4  16   6       67.04       93.79     19.66 o 
   5  16   6      927.60      901.22     24.75 o 
   6  16   6      192.52      178.59     85.69 o 
   7  16   6      527.39      476.21    109.54 o 
   8  16   6     1613.66     1686.36    287.98 o 
   9  16   6      247.05      175.89     67.74 o 
  10  16   6       58.62      142.57     60.86 o 
  11  16   6     2199.16     2283.56    438.61 o 
  12  16   6      693.24      466.30    206.29 o 
  13  16   6      977.59     1185.84    207.83 o 
  14  16   6      283.43      330.60    133.06 o 
  15  16   6      809.14      426.28    203.40 o 
 -15  17   6       26.55       18.35     62.17 o 
 -14  17   6      556.24      599.69    115.98 o 
 -13  17   6     1240.32     1129.89    237.33 o 
 -12  17   6      201.52      275.85     60.32 o 
 -11  17   6      404.40      482.88    112.58 o 
 -10  17   6       58.71      146.56     51.12 o 
  -9  17   6     3219.63     3468.87    393.64 o 
  -8  17   6      647.88      518.58    124.51 o 
  -7  17   6      308.25      171.34     65.44 o 
  -6  17   6      331.35      291.41     44.62 o 
  -5  17   6    13978.14    14963.37    299.38 o 
  -4  17   6      171.58      189.64     38.10 o 
  -3  17   6      859.25      956.20     95.66 o 
  -2  17   6     1675.17     1586.87    136.03 o 
  -1  17   6      775.72      975.15    104.23 o 
   0  17   6      816.86      810.18     97.17 o 
   1  17   6     4175.57     4180.57    126.56 o 
   2  17   6     6533.40     6381.26    343.65 o 
   3  17   6     1806.54     1789.44     76.50 o 
   4  17   6      250.75      255.78     29.63 o 
   5  17   6     1050.26     1136.16    266.95 o 
   6  17   6       30.49      104.56     71.37 o 
   7  17   6      237.13      347.50    132.50 o 
   8  17   6       24.85     -115.30    127.56 o 
   9  17   6     4431.56     3662.83    729.56 o 
  10  17   6     1139.48     1592.56    357.50 o 
  11  17   6        8.63       99.18     92.86 o 
  12  17   6      652.03      562.13    126.42 o 
  13  17   6      195.05      280.90     99.33 o 
  14  17   6     3955.12     3966.85    512.60 o 
 -14  18   6     2698.18     2652.05    326.06 o 
 -13  18   6     2015.85     1418.86    263.18 o 
 -12  18   6      772.32      909.52    192.63 o 
 -11  18   6     2679.35     2507.37    232.17 o 
 -10  18   6      950.11     1018.79    197.33 o 
  -9  18   6      984.90     1090.41    205.48 o 
  -8  18   6       74.78       16.35     59.87 o 
  -7  18   6      619.07      969.46    159.02 o 
  -6  18   6      416.33      417.66     82.60 o 
  -5  18   6     1337.13      986.63    144.91 o 
  -4  18   6       84.97      161.44     34.84 o 
  -3  18   6      401.03      418.81     43.91 o 
  -2  18   6      157.38       95.08     26.35 o 
  -1  18   6      197.68      170.49     28.26 o 
   0  18   6     2948.98     3236.07    215.27 o 
   1  18   6     4398.47     4445.99    137.28 o 
   2  18   6     5943.05     5676.54    153.45 o 
   3  18   6     2046.85     2135.18     73.11 o 
   4  18   6    20321.02    21264.15    342.20 o 
   5  18   6     8696.10     7983.56    374.08 o 
   6  18   6    10003.92     9903.40    356.10 o 
   7  18   6     4339.12     4186.21    760.78 o 
   8  18   6    10268.00    10377.29    689.34 o 
   9  18   6     4301.46     4327.08    743.12 o 
  10  18   6     4784.21     4639.72    248.65 o 
  11  18   6      946.34      992.28    264.88 o 
  12  18   6     1901.97     1790.68    453.62 o 
  13  18   6       70.12      325.77    135.82 o 
  14  18   6      355.38        0.34     95.75 o 
 -14  19   6        4.67       80.70     70.62 o 
 -13  19   6      700.53      600.71    133.77 o 
 -12  19   6     1002.82      821.30    178.10 o 
 -11  19   6     2320.81     2034.77    370.47 o 
 -10  19   6      636.19      675.21    127.49 o 
  -9  19   6     1360.58     1240.91    266.36 o 
  -8  19   6      123.26      185.75     83.98 o 
  -7  19   6     6542.70     7321.63    308.53 o 
  -6  19   6      736.47      901.84    148.75 o 
  -5  19   6     4087.82     4210.33    277.51 o 
  -4  19   6     1040.30      753.30     79.84 o 
  -3  19   6     4315.91     4580.03    261.05 o 
  -2  19   6       41.64       47.71     28.05 o 
  -1  19   6      768.65      711.32     88.59 o 
   0  19   6      327.39      223.26    101.66 o 
   1  19   6      532.15      606.52     92.47 o 
   2  19   6     4391.53     4364.31    140.00 o 
   3  19   6       62.33       70.83     25.70 o 
   4  19   6       58.24       24.96     31.42 o 
   5  19   6     5065.27     4895.50   1835.74 o 
   6  19   6     3031.86     2525.01    415.71 o 
   7  19   6      324.18      595.81    128.50 o 
   8  19   6      396.02      368.31     97.92 o 
   9  19   6      719.80      693.02    135.69 o 
  10  19   6      272.56      235.45    130.55 o 
  11  19   6      759.65      835.32    239.97 o 
  12  19   6     1636.20     1363.89    553.61 o 
  13  19   6        1.02      -59.18    130.99 o 
  14  19   6      606.11      521.55    146.46 o 
 -13  20   6      434.94      198.85     79.47 o 
 -12  20   6       89.55      223.82     84.80 o 
 -11  20   6      860.94      903.56    192.75 o 
 -10  20   6      934.95      715.27    142.48 o 
  -9  20   6      392.88      337.03     68.88 o 
  -8  20   6     1172.48     1139.04    229.80 o 
  -7  20   6      102.01      108.04     58.35 o 
  -6  20   6     1601.82     1654.62    292.07 o 
  -5  20   6       27.42       56.31     29.05 o 
  -4  20   6     8196.49     7995.87    647.69 o 
  -3  20   6     8467.63     8160.11    275.01 o 
  -2  20   6     2303.66     2265.50    176.11 o 
  -1  20   6     4173.29     4537.37    153.59 o 
   0  20   6    10158.32    11069.51    302.65 o 
   1  20   6    15371.19    15716.37    277.70 o 
   2  20   6     4178.28     4130.04    117.04 o 
   3  20   6     7140.16     7415.87    203.07 o 
   4  20   6     3844.75     4078.85    113.96 o 
   5  20   6     5126.53     4770.92    852.98 o 
   6  20   6      784.95      949.69    170.97 o 
   7  20   6      968.57      963.14    212.49 o 
   8  20   6      102.76      102.45     87.30 o 
   9  20   6     1372.54     1271.59    291.22 o 
  10  20   6      520.02      544.56    153.19 o 
  11  20   6      446.07      463.39    134.39 o 
  12  20   6      845.63      686.87    247.13 o 
  13  20   6     4113.34     4114.50    556.77 o 
 -13  21   6      973.42      894.12    232.78 o 
 -12  21   6     4474.41     4174.81    479.28 o 
 -11  21   6       73.81       57.71     56.45 o 
 -10  21   6     4280.59     3902.44    450.71 o 
  -9  21   6      116.68      248.10     87.66 o 
  -8  21   6      541.11      715.87    117.16 o 
  -7  21   6       95.99      108.90     43.52 o 
  -6  21   6      414.84      382.56    114.96 o 
  -5  21   6     2360.63     2585.36    492.85 o 
  -4  21   6      547.76      527.06     77.69 o 
  -3  21   6      756.96      633.67     80.02 o 
  -2  21   6     2609.17     2505.25    209.96 o 
  -1  21   6     3440.28     3681.33    339.73 o 
   0  21   6    10077.07    10796.46    232.91 o 
   1  21   6     4005.54     3760.10    129.99 o 
   2  21   6     5033.00     5156.67    170.03 o 
   3  21   6     7646.38     7871.23    350.59 o 
   4  21   6     4339.55     4346.22    150.98 o 
   5  21   6     3029.62     2637.01    542.50 o 
   6  21   6     1096.63     1068.83    345.67 o 
   7  21   6     3199.91     3292.99    486.43 o 
   8  21   6      288.76      330.03    160.84 o 
   9  21   6     7409.92     7745.55    357.11 o 
  10  21   6      138.71      149.28     70.10 o 
  11  21   6     3912.17     3157.80    830.54 o 
  12  21   6       46.42      163.76    135.14 o 
  13  21   6     1815.50     1359.71    345.53 o 
 -13  22   6     1086.80      932.05    237.02 o 
 -12  22   6      228.52      137.20     87.05 o 
 -11  22   6      418.64      503.61    105.37 o 
 -10  22   6     3309.47     3645.84    505.83 o 
  -9  22   6     2275.80     2281.49    392.01 o 
  -8  22   6     3644.00     3835.81    344.07 o 
  -7  22   6       72.11      156.77     64.90 o 
  -6  22   6     8180.27     8928.06    284.38 o 
  -5  22   6       32.41      141.41     59.00 o 
  -4  22   6     8705.54     8941.55    346.86 o 
  -3  22   6      412.85      347.42     60.20 o 
  -2  22   6     6867.14     7277.09    458.80 o 
  -1  22   6     2761.67     2609.90    236.41 o 
   0  22   6     3259.84     3113.62    224.48 o 
   1  22   6      171.79      190.93     40.26 o 
   2  22   6      305.87      366.34     61.30 o 
   3  22   6     2571.17     2806.89     76.36 o 
   4  22   6       75.75      256.77    111.11 o 
   5  22   6       87.54      108.86     93.22 o 
   6  22   6     2232.62     2518.46    428.24 o 
   7  22   6      281.53      235.23     92.98 o 
   8  22   6      709.10      608.86    163.14 o 
   9  22   6       13.24      202.12    120.18 o 
  10  22   6     1576.52     1748.61    619.40 o 
  11  22   6      823.18      708.19    203.07 o 
  12  22   6      188.87      222.02    109.65 o 
 -12  23   6      330.25      471.52    145.67 o 
 -11  23   6      214.55      188.70     55.07 o 
 -10  23   6      606.85      609.76     99.47 o 
  -9  23   6     3221.13     3043.53    282.56 o 
  -8  23   6       20.81        4.10     89.63 o 
  -7  23   6     3183.68     3412.41    175.69 o 
  -6  23   6      324.57      198.33    103.76 o 
  -5  23   6     6604.45     6388.14    281.93 o 
  -4  23   6       31.93      100.68     49.00 o 
  -3  23   6     7557.74     7290.29    280.57 o 
  -2  23   6      212.72       92.85     57.52 o 
  -1  23   6     3092.97     2653.02    260.80 o 
   0  23   6     1209.78     1366.73    174.16 o 
   1  23   6     2859.93     2943.47    178.97 o 
   2  23   6     2429.58     2748.02    125.55 o 
   3  23   6      221.35      255.42     47.04 o 
   5  23   6       47.94      113.48     84.94 o 
   6  23   6     1862.70     1503.75    288.53 o 
   7  23   6     2378.14     2497.98    483.76 o 
   8  23   6      177.53      191.83    131.69 o 
   9  23   6     1851.47     1557.87    474.52 o 
  10  23   6      149.35      247.42    128.89 o 
  11  23   6       70.34      -24.14    136.33 o 
 -12  24   6      380.82      314.97     82.79 o 
 -11  24   6     2677.73     2954.30    383.11 o 
 -10  24   6       65.23      111.23     73.87 o 
  -9  24   6      741.63      797.11    148.21 o 
  -8  24   6       85.41      103.00     53.04 o 
  -7  24   6     1904.49     1896.80    257.18 o 
  -6  24   6      307.64      225.01     61.46 o 
  -5  24   6     1107.80     1147.64    179.25 o 
  -4  24   6     2256.51     1844.45    351.26 o 
  -3  24   6      305.36      244.01     51.21 o 
  -2  24   6      760.87      643.16    112.88 o 
  -1  24   6     1855.57     1511.39    142.56 o 
   0  24   6     1618.27     1480.97    130.02 o 
   1  24   6     1706.27     1671.42    118.73 o 
   2  24   6     1281.35      974.13     93.82 o 
   3  24   6     1131.08      938.26    122.40 o 
   4  24   6     1236.09     1427.63    452.84 o 
   5  24   6     2231.01     1995.43    591.31 o 
   6  24   6      548.34      529.07    141.15 o 
   7  24   6      425.49      627.21    188.08 o 
   8  24   6     4280.76     4039.39    761.50 o 
   9  24   6     1237.71     1411.89    497.21 o 
  10  24   6     4093.43     3173.81    671.11 o 
  11  24   6      351.62      437.67    130.01 o 
 -11  25   6       17.86       54.68     71.22 o 
 -10  25   6     1174.63      977.31    212.63 o 
  -9  25   6      891.82      783.82    212.96 o 
  -8  25   6     4791.98     4554.45    200.46 o 
  -7  25   6      241.18      211.82     87.97 o 
  -6  25   6      508.44      298.50     82.15 o 
  -5  25   6      405.95      500.10     83.99 o 
  -4  25   6      854.47      947.64    208.81 o 
  -3  25   6     1235.28      894.52    120.60 o 
  -2  25   6     1316.96     1271.27    149.43 o 
  -1  25   6     3653.77     3753.78    294.75 o 
   0  25   6     4657.27     4560.17    278.76 o 
   1  25   6     1380.49     1289.56    170.38 o 
   2  25   6     1729.24     1527.53    135.73 o 
   3  25   6     4519.33     4229.44    223.80 o 
   4  25   6      758.19      852.76    147.34 o 
   5  25   6      967.06     1064.52    209.08 o 
   6  25   6      132.00      350.83    165.19 o 
   7  25   6      131.91      247.68     91.56 o 
   8  25   6        5.67       26.17     74.80 o 
   9  25   6      509.96      376.10    304.10 o 
  10  25   6      550.83      611.09    111.52 o 
 -11  26   6      407.00      207.26    149.30 o 
 -10  26   6      318.60      345.58     74.93 o 
  -9  26   6        3.18       61.06     38.35 o 
  -8  26   6      946.52     1070.53    230.10 o 
  -7  26   6      346.44      401.05    182.56 o 
  -6  26   6      358.63      359.18    119.53 o 
  -5  26   6      842.71      876.56    145.99 o 
  -4  26   6     1562.30     1426.59    274.81 o 
  -3  26   6        0.10      -10.68     38.68 o 
  -2  26   6     2712.23     3105.79    194.63 o 
  -1  26   6        6.54       44.32     34.15 o 
   0  26   6     3525.52     3490.97    135.13 o 
   1  26   6      244.76      289.40     69.20 o 
   2  26   6     2699.88     2790.01    397.96 o 
   3  26   6      461.73      436.30    123.19 o 
   4  26   6     1212.39     1201.66    240.58 o 
   5  26   6       27.03      151.48    105.37 o 
   6  26   6     1175.31     1211.51    450.30 o 
   7  26   6       98.75      127.19     65.46 o 
   8  26   6     1807.35     1305.87    464.82 o 
   9  26   6      416.41      257.05    119.27 o 
  10  26   6        7.30      168.89     76.51 o 
 -10  27   6      394.01      292.84     73.61 o 
  -9  27   6      153.68      127.55     58.11 o 
  -8  27   6      870.48      899.07    134.97 o 
  -7  27   6      493.34      530.98    145.50 o 
  -6  27   6      860.18      710.86    134.78 o 
  -5  27   6     1014.81     1022.83    139.26 o 
  -4  27   6     3989.72     4825.15    364.55 o 
  -3  27   6      625.36      829.15    136.90 o 
  -2  27   6     1059.19      845.99    145.02 o 
  -1  27   6      257.50      201.24     39.97 o 
   0  27   6        2.02      143.19     62.17 o 
   1  27   6     1298.80     1420.12    219.12 o 
   2  27   6       74.02      183.51    157.11 o 
   3  27   6      135.84      177.86    158.44 o 
   4  27   6      846.90      875.18    338.31 o 
   5  27   6      198.22      134.79     84.73 o 
   6  27   6     1800.41     1411.15    527.46 o 
   7  27   6      383.62      618.00    159.86 o 
   8  27   6     3845.18     3547.92    589.01 o 
   9  27   6     1496.80     1346.28    414.04 o 
  -9  28   6      137.59      150.86    100.09 o 
  -8  28   6       78.36       34.40     67.35 o 
  -7  28   6      191.46      145.26     61.19 o 
  -6  28   6        8.97       22.02     53.22 o 
  -5  28   6      899.66      895.14    149.80 o 
  -4  28   6      254.04      137.29    151.98 o 
  -3  28   6     2744.71     2631.48    297.90 o 
  -2  28   6     1996.56     1936.26    340.96 o 
  -1  28   6       14.34       89.79     49.61 o 
   0  28   6     1906.15     1739.74    227.23 o 
   1  28   6       71.88      139.82     86.21 o 
   2  28   6     2933.53     2511.76    555.38 o 
   3  28   6      117.24      214.63     97.16 o 
   4  28   6     5201.31     5189.53    252.32 o 
   5  28   6      179.23      128.70     93.46 o 
   6  28   6     1064.31      922.06    218.62 o 
   7  28   6      636.67      720.42    201.23 o 
   8  28   6      134.63      193.06    167.15 o 
  -8  29   6       10.55       74.89    128.46 o 
  -7  29   6       40.07      150.09     60.06 o 
  -6  29   6     1403.43     1161.72    212.40 o 
  -5  29   6       75.47      119.16     59.79 o 
  -4  29   6      288.19      278.80     64.12 o 
  -3  29   6      347.44      424.57    172.58 o 
  -2  29   6      738.30      681.65    157.88 o 
  -1  29   6      422.35      447.17     94.62 o 
   0  29   6      993.83      793.12    246.21 o 
   1  29   6     3627.13     3517.92    490.27 o 
   2  29   6     1428.69     1003.87    156.23 o 
   3  29   6     1913.61     2193.42    488.48 o 
   4  29   6     2943.70     2904.86    619.76 o 
   5  29   6     5186.40     5019.04    707.12 o 
   6  29   6      189.31      148.80     88.66 o 
   7  29   6      851.84      697.18    237.68 o 
  -7  30   6     1558.12     1365.84    327.69 o 
  -6  30   6     6116.03     6609.50    503.22 o 
  -5  30   6     2209.19     1956.89    213.02 o 
  -4  30   6     5200.91     5506.02    205.88 o 
  -3  30   6     3379.14     2855.32    380.77 o 
  -2  30   6     1412.23     1152.41    203.76 o 
  -1  30   6       87.03       60.55     75.98 o 
   0  30   6      173.11      139.85     54.18 o 
   1  30   6      661.07      591.02    310.12 o 
   2  30   6      178.45      178.72    130.60 o 
   3  30   6       12.43      153.40    150.41 o 
   4  30   6      640.85      432.27    220.26 o 
   5  30   6       90.63      115.96     79.59 o 
   6  30   6      141.31      191.63     89.22 o 
  -6  31   6      300.98      180.43     48.05 o 
  -5  31   6      454.08      532.93    114.93 o 
  -4  31   6     1027.59      793.35    182.28 o 
  -3  31   6       35.22      150.81     82.43 o 
  -2  31   6     2278.44     2265.14    382.74 o 
  -1  31   6       61.95      173.28     91.64 o 
   1  31   6      434.12      275.46     85.87 o 
   2  31   6      935.32      792.52    252.06 o 
   3  31   6     2483.21     2465.05    569.34 o 
   4  31   6      515.73      192.10    136.27 o 
   5  31   6     2518.47     2011.63    513.37 o 
  -4  32   6      133.24      146.83    100.02 o 
  -3  32   6      357.47      383.22    193.92 o 
  -2  32   6       98.53      144.97    100.53 o 
  -1  32   6     3208.03     2697.96    605.73 o 
   0  32   6      539.90      539.81    205.22 o 
   1  32   6     1518.64      964.28    458.06 o 
   2  32   6      759.40      529.45    130.37 o 
   3  32   6     2022.59     1966.46    382.19 o 
   4  32   6     1613.06     1736.57    345.18 o 
  -1  33   6      203.95      144.37     95.45 o 
   0  33   6      465.74      201.20    134.34 o 
 -17   1   7      177.65      159.61     62.66 o 
 -16   1   7     1502.43      882.43    316.28 o 
 -15   1   7        1.00      131.71     68.11 o 
 -14   1   7     2054.15     1963.94    284.13 o 
 -13   1   7      312.45      432.41    112.26 o 
 -12   1   7      133.79      258.09    105.20 o 
 -11   1   7       70.27      102.17     67.39 o 
 -10   1   7     2355.87     2570.09    292.34 o 
  -9   1   7     3406.78     3774.75    205.60 o 
  -8   1   7     1961.18     1882.39    222.50 o 
  -7   1   7       80.37      139.03     35.53 o 
  -6   1   7      598.92      693.95     74.91 o 
  -5   1   7      132.63      181.87     35.74 o 
  -4   1   7       25.22       78.52     48.19 o 
  -3   1   7     1852.24     1998.04    149.49 o 
  -2   1   7       40.64      111.92     29.20 o 
  -1   1   7     4231.74     4513.42    138.59 o 
   0   1   7     2449.06     2990.77    142.63 o 
   1   1   7     9876.50     9601.81    192.51 o 
   2   1   7       83.99       90.19     29.13 o 
   3   1   7    23365.98    23888.04    253.89 o 
   4   1   7     5000.13     5583.17     98.64 o 
   5   1   7     4887.44     5238.40    109.05 o 
   6   1   7        3.05       54.40     25.13 o 
   7   1   7     7689.18     7569.36    168.07 o 
   8   1   7      343.26      333.04     42.53 o 
   9   1   7      778.80      812.55     64.00 o 
  10   1   7      324.80      331.67     49.07 o 
  11   1   7       62.43      123.07     36.82 o 
  12   1   7       65.01       64.18     21.82 o 
  13   1   7      347.83      185.05     61.56 o 
  14   1   7      557.99      591.73    121.47 o 
  15   1   7      514.88      411.31    101.94 o 
  16   1   7      672.59      520.70    117.89 o 
 -16   2   7      174.10      221.31     89.03 o 
 -15   2   7     1967.49     1479.50    390.93 o 
 -14   2   7      830.08      864.66    277.45 o 
 -13   2   7      844.88      821.73    176.66 o 
 -12   2   7     2694.41     2373.11    414.10 o 
 -11   2   7     1403.17     1514.72    271.70 o 
 -10   2   7     2260.66     2240.61    358.80 o 
  -9   2   7     2368.12     2351.90    407.92 o 
  -8   2   7     6344.81     6658.89    266.61 o 
  -7   2   7       73.06      108.67     39.72 o 
  -6   2   7     7425.75     7240.86    280.13 o 
  -5   2   7     5791.85     5926.87    131.33 o 
  -4   2   7      132.37      197.02     48.22 o 
  -3   2   7       30.94      103.34     36.99 o 
  -2   2   7     2128.84     2081.68    152.32 o 
  -1   2   7    14983.24    15644.37    212.21 o 
   0   2   7     7902.80     7902.51    166.38 o 
   1   2   7       19.80       86.50     35.08 o 
   2   2   7      917.60      950.77     82.80 o 
   3   2   7     1964.73     2160.60    126.28 o 
   4   2   7     2313.86     2672.33    173.46 o 
   5   2   7       16.75       48.27     36.41 o 
   6   2   7      670.42      857.51     69.15 o 
   7   2   7        7.20       94.69     34.14 o 
   8   2   7      277.39      252.32     30.26 o 
   9   2   7       16.72       49.09     27.57 o 
  10   2   7      516.67      528.32     52.49 o 
  11   2   7     2886.63     2458.10    121.76 o 
  12   2   7     1883.00     1763.81    157.00 o 
  13   2   7       75.15      119.49     24.23 o 
  14   2   7     1602.26     1293.44    245.65 o 
  15   2   7     1768.38     1313.34    187.42 o 
  16   2   7       24.40       93.80     44.81 o 
 -16   3   7      482.45      322.65    129.14 o 
 -15   3   7      801.05      435.16    177.57 o 
 -14   3   7      281.90      276.71    115.16 o 
 -13   3   7     1104.21      842.34    155.71 o 
 -12   3   7      977.75      635.27    216.11 o 
 -11   3   7     3773.54     4095.89    267.71 o 
 -10   3   7      846.27      991.65    133.31 o 
  -9   3   7     1524.40     1809.28    209.63 o 
  -8   3   7     1794.27     1913.90    194.42 o 
  -7   3   7      414.23      322.67     52.58 o 
  -6   3   7     4403.25     3935.56    180.70 o 
  -5   3   7     2862.52     2991.37    221.65 o 
  -4   3   7    15329.18    15075.02    189.85 o 
  -3   3   7     4013.76     3981.23    118.28 o 
  -2   3   7    19703.42    19504.76    200.53 o 
  -1   3   7     1826.93     1831.08    118.72 o 
   0   3   7    14274.68    13853.12    297.35 o 
   1   3   7     3080.11     3039.25    161.15 o 
   2   3   7     6030.29     5825.47    181.72 o 
   3   3   7     1738.68     1807.04     81.86 o 
   4   3   7     6548.97     7199.47    171.26 o 
   5   3   7     1571.97     1777.59    129.13 o 
   6   3   7     2111.03     2222.83    201.77 o 
   7   3   7     1158.14     1132.92    101.91 o 
   8   3   7     7607.77     7381.55    235.97 o 
   9   3   7      549.28      611.82     71.47 o 
  10   3   7     2857.05     2920.53    149.60 o 
  11   3   7     2184.94     2002.21    166.26 o 
  12   3   7     4132.69     4118.30    243.04 o 
  13   3   7     1279.25     1065.14    151.71 o 
  14   3   7      122.10      149.16     40.83 o 
  15   3   7     2870.22     2575.75    277.65 o 
  16   3   7      480.56      397.08    115.29 o 
 -16   4   7       96.42      214.41    102.72 o 
 -15   4   7     3791.83     3583.56    202.09 o 
 -14   4   7     1110.08      815.45    280.91 o 
 -13   4   7      633.32      569.38    178.84 o 
 -12   4   7      130.34      146.37     77.38 o 
 -11   4   7     2310.08     2141.73    313.29 o 
 -10   4   7      665.29      636.36    129.00 o 
  -9   4   7     1928.03     2076.88    313.55 o 
  -8   4   7      177.89      322.01     83.52 o 
  -7   4   7     2923.90     3107.82    162.23 o 
  -6   4   7     7257.38     6681.58    222.54 o 
  -5   4   7     1738.03     1453.90    128.16 o 
  -4   4   7     2454.21     2753.46    191.83 o 
  -3   4   7     5027.84     5243.09    188.54 o 
  -2   4   7     6383.16     6137.36    134.34 o 
  -1   4   7     4041.01     3812.90    197.67 o 
   0   4   7     9899.28     9643.29    187.63 o 
   1   4   7     3281.54     3293.28    118.61 o 
   2   4   7    14659.09    15065.33    224.44 o 
   3   4   7       73.57      100.80     23.75 o 
   4   4   7    12831.11    12677.90    147.94 o 
   5   4   7    13258.53    13576.55    243.76 o 
   6   4   7     6536.62     6988.66    269.03 o 
   7   4   7      139.21      139.44     27.87 o 
   8   4   7    11971.97    11982.26    232.05 o 
   9   4   7     3777.26     3630.75    150.56 o 
  10   4   7     4418.75     4387.50    173.74 o 
  11   4   7     1103.41     1141.32    117.70 o 
  12   4   7      383.02      261.49     52.88 o 
  13   4   7      218.32      268.87     56.29 o 
  14   4   7       34.01      107.59     46.22 o 
  15   4   7       81.11      106.97     36.96 o 
  16   4   7       20.77       34.43     55.66 o 
 -16   5   7       37.21       75.56    122.90 o 
 -15   5   7     1212.17      995.89    217.43 o 
 -14   5   7     2094.78     2076.28    347.59 o 
 -13   5   7     7163.62     7622.52    366.17 o 
 -12   5   7      803.32      952.90    145.47 o 
 -11   5   7    10141.82     9515.17    646.93 o 
 -10   5   7     7334.33     8090.75    420.16 o 
  -9   5   7     9309.30     9953.82    319.13 o 
  -8   5   7      918.78      983.11    137.51 o 
  -7   5   7    20800.73    19791.33    268.66 o 
  -6   5   7    27619.26    27036.37    433.28 o 
  -5   5   7     2179.43     2320.82    193.91 o 
  -4   5   7     7068.17     7096.23    289.55 o 
  -3   5   7      181.13      207.55     35.91 o 
  -2   5   7     8903.82     8462.21    242.18 o 
  -1   5   7      247.34      380.87     61.27 o 
   0   5   7    10439.96    10473.73    207.99 o 
   1   5   7     4890.24     4834.58    114.52 o 
   2   5   7     1465.68     1497.80    110.48 o 
   3   5   7     8293.01     8105.89    152.85 o 
   4   5   7     1172.38     1441.16    102.72 o 
   5   5   7     4758.40     5337.86    232.66 o 
   6   5   7     7042.72     6796.16    170.23 o 
   7   5   7     2130.96     1998.77    133.07 o 
   8   5   7     3706.03     3482.83    447.23 o 
   9   5   7      831.73      745.89     77.51 o 
  10   5   7     7763.54     8280.95    285.49 o 
  11   5   7      176.67      153.29     28.27 o 
  12   5   7     1554.16     1540.61    209.63 o 
  13   5   7     8614.06     9096.12    422.72 o 
  14   5   7     1178.26     1245.63    230.58 o 
  15   5   7     1118.72      874.23    194.39 o 
  16   5   7     2869.16     2591.71    509.79 o 
 -16   6   7        5.79      115.14     72.39 o 
 -15   6   7      188.46       71.78     91.53 o 
 -14   6   7     2009.59     1663.91    428.43 o 
 -13   6   7      798.25      664.95    199.28 o 
 -12   6   7     1931.14     1661.20    411.36 o 
 -11   6   7     1344.18     1113.55    210.18 o 
 -10   6   7    10545.75    10967.46    451.78 o 
  -9   6   7        7.42       69.36    108.36 o 
  -8   6   7     9071.15     8946.55    355.24 o 
  -7   6   7     4945.46     4844.89    277.20 o 
  -6   6   7      789.03      641.06     85.26 o 
  -5   6   7     4171.39     4262.14    126.48 o 
  -4   6   7     1683.14     1818.35    155.15 o 
  -3   6   7    17472.40    17193.74    212.77 o 
  -2   6   7      924.03      836.64     88.29 o 
  -1   6   7     7726.84     7978.54    224.99 o 
   0   6   7     5035.22     4734.88    124.35 o 
   1   6   7    17105.03    17111.08    180.12 o 
   2   6   7     9300.04     8902.67    168.77 o 
   3   6   7      750.42      672.52     62.66 o 
   4   6   7    12286.92    12842.07    136.76 o 
   5   6   7     3416.17     3599.23    135.96 o 
   6   6   7     3592.20     3466.19    247.30 o 
   7   6   7     2849.41     3023.19    146.15 o 
   8   6   7     8439.68     8489.12    194.50 o 
   9   6   7     3633.53     3524.89    183.65 o 
  10   6   7       67.80      121.16     36.72 o 
  11   6   7     2991.35     2842.44    186.68 o 
  12   6   7     4298.02     4058.88    149.01 o 
  13   6   7     1627.89     1417.43    227.82 o 
  14   6   7     4755.25     5388.22    298.98 o 
  15   6   7      308.39      429.92    148.67 o 
  16   6   7     2794.85     2371.63    483.46 o 
 -16   7   7     4857.33     5394.72    301.34 o 
 -15   7   7     1005.92      929.65    229.04 o 
 -14   7   7      485.57      346.09    122.78 o 
 -13   7   7     2799.26     3329.93    342.66 o 
 -12   7   7     2236.42     2037.89    350.91 o 
 -11   7   7      701.83      687.46    142.32 o 
 -10   7   7     2038.84     2280.38    354.75 o 
  -9   7   7     7695.96     7565.76    449.12 o 
  -8   7   7      102.80      217.75     86.26 o 
  -7   7   7      423.35      464.80     53.47 o 
  -6   7   7     2554.13     2550.46    152.28 o 
  -5   7   7     3219.25     3164.84    130.62 o 
  -4   7   7     2175.34     2224.60    177.19 o 
  -3   7   7    10726.45    11318.27    286.59 o 
  -2   7   7     6351.57     6318.43    143.01 o 
  -1   7   7     2899.17     2804.58    119.00 o 
   0   7   7    19527.87    20326.24    217.12 o 
   1   7   7    11439.94    11984.33    196.92 o 
   2   7   7     2536.84     2715.44    139.27 o 
   3   7   7    31367.61    33724.11    330.84 o 
   4   7   7       12.55       96.47     23.35 o 
   5   7   7     6215.52     6205.46    186.26 o 
   6   7   7      537.58      398.97     51.75 o 
   7   7   7    19073.99    19981.04    265.85 o 
   8   7   7      861.92      911.06     75.52 o 
   9   7   7    11760.21    11590.45    205.00 o 
  10   7   7     3125.23     2975.82    139.74 o 
  11   7   7     3995.45     4212.28    378.36 o 
  12   7   7      106.69       71.08     43.06 o 
  13   7   7      280.42      319.28     69.91 o 
  14   7   7      219.14      210.00     62.58 o 
  15   7   7       15.13       -4.33    112.16 o 
  16   7   7       58.54      -94.72     94.72 o 
 -16   8   7     1952.23     1258.51    412.84 o 
 -15   8   7       41.98      111.89     75.88 o 
 -14   8   7     2855.39     2640.10    361.79 o 
 -13   8   7      114.35      155.06     76.48 o 
 -12   8   7     7975.36     7705.33    418.10 o 
 -11   8   7      383.97      151.81     88.61 o 
 -10   8   7     9427.58     9712.24    324.44 o 
  -9   8   7     2235.02     2465.50    344.28 o 
  -8   8   7     9817.03    10010.75    304.65 o 
  -7   8   7    10564.47    10302.61    182.07 o 
  -6   8   7    11956.32    11796.67    235.41 o 
  -5   8   7    28450.25    28615.37    503.73 o 
  -4   8   7      723.52      865.57     95.17 o 
  -3   8   7    29692.72    30212.30    324.73 o 
  -2   8   7     3028.31     3092.58    232.36 o 
  -1   8   7    30057.84    29303.57    353.23 o 
   0   8   7      155.26      209.13     33.94 o 
   1   8   7    10830.87    10526.15    172.37 o 
   2   8   7     2250.94     2086.69    115.17 o 
   3   8   7     2500.76     2671.07    181.24 o 
   4   8   7      356.02      367.33     40.48 o 
   5   8   7     3408.07     3577.66    141.39 o 
   6   8   7     2139.52     1941.78    117.15 o 
   7   8   7    18477.89    19184.27    418.55 o 
   8   8   7       33.75       56.03     34.42 o 
   9   8   7     7911.78     7995.23    225.67 o 
  10   8   7      341.80      307.22     57.23 o 
  11   8   7    14266.85    15012.29    337.81 o 
  12   8   7     6280.16     6525.23    325.81 o 
  13   8   7     2037.35     2361.02    248.45 o 
  14   8   7     4479.09     4463.37    376.05 o 
  15   8   7     1262.89      985.14    501.08 o 
  16   8   7     2406.22     1673.24    630.03 o 
 -16   9   7     1396.45      890.43    406.95 o 
 -15   9   7      734.62      558.79    187.38 o 
 -14   9   7      103.76      106.18    142.30 o 
 -13   9   7     1360.82     1484.32    341.52 o 
 -12   9   7     2929.57     2986.87    553.75 o 
 -11   9   7     3089.43     3743.62    290.86 o 
 -10   9   7      191.38       34.63     70.42 o 
  -9   9   7     5448.58     5789.79    290.63 o 
  -8   9   7     3034.39     2710.59    465.24 o 
  -7   9   7      584.44      764.55    125.78 o 
  -6   9   7     7115.89     7517.42    162.48 o 
  -5   9   7      444.70      477.12     58.34 o 
  -4   9   7    15762.83    15154.50    228.89 o 
  -3   9   7     1696.74     1664.18    121.33 o 
  -2   9   7    17475.20    16904.93    264.29 o 
  -1   9   7      214.61      285.83     47.15 o 
   0   9   7    12369.88    12925.42    155.76 o 
   1   9   7     1529.92     1794.74    133.16 o 
   2   9   7     4857.35     4899.96    169.98 o 
   3   9   7     4379.17     4201.71    154.28 o 
   4   9   7     5533.66     5448.81    147.64 o 
   5   9   7     3546.83     3419.09    147.27 o 
   6   9   7     3940.13     3868.31    157.17 o 
   7   9   7     7581.83     7312.10    274.94 o 
   8   9   7      867.82      716.94     98.56 o 
   9   9   7     5150.29     5253.77    173.74 o 
  10   9   7     5662.65     5747.03    182.19 o 
  11   9   7       19.73       37.29     31.66 o 
  12   9   7     2625.02     2823.99    166.62 o 
  13   9   7      375.36      308.80     68.82 o 
  14   9   7     1242.31     1024.75    260.56 o 
  15   9   7      891.38      777.24    317.74 o 
 -16  10   7        4.95       97.99     90.40 o 
 -15  10   7     1765.20     1472.02    397.83 o 
 -14  10   7     1516.76     1551.72    283.32 o 
 -13  10   7      943.28      880.44    216.96 o 
 -12  10   7     1933.68     1622.54    347.27 o 
 -11  10   7     1411.16     1161.68    215.45 o 
 -10  10   7     2124.42     2202.74    348.98 o 
  -9  10   7     1548.08     1684.14    278.43 o 
  -8  10   7     7575.19     6721.96    263.46 o 
  -7  10   7      560.14      541.21     98.69 o 
  -6  10   7      391.14      355.08     61.36 o 
  -5  10   7      116.41      144.25     38.72 o 
  -4  10   7     1145.64     1051.01    102.40 o 
  -3  10   7       57.88      104.90     28.95 o 
  -2  10   7     9642.64    10448.61    233.92 o 
  -1  10   7     6465.01     5690.88    195.53 o 
   0  10   7    10853.69    11160.93    452.90 o 
   1  10   7     3158.97     2950.59    137.44 o 
   2  10   7    46732.21    47943.80    561.39 o 
   3  10   7      998.81      830.96     74.58 o 
   4  10   7    36764.18    37849.92    558.99 o 
   5  10   7      945.00      802.26     76.03 o 
   6  10   7    23035.04    24375.01    548.44 o 
   7  10   7     1065.48     1094.32    111.08 o 
   8  10   7    22814.71    23500.02    331.48 o 
   9  10   7      758.45      723.26     86.00 o 
  10  10   7     6755.19     6949.19    197.31 o 
  11  10   7      672.19      620.33     84.07 o 
  12  10   7      316.10      265.08     97.56 o 
  13  10   7      272.00      164.84    103.22 o 
  14  10   7      593.97      405.92    109.39 o 
  15  10   7      520.06      302.92    179.84 o 
 -15  11   7     2581.82     2813.43    538.96 o 
 -14  11   7      131.56       94.60     76.86 o 
 -13  11   7     2586.49     2119.57    368.98 o 
 -12  11   7     1842.56     1298.06    304.65 o 
 -11  11   7    12055.37    13119.32    431.33 o 
 -10  11   7     4886.96     4044.03    369.29 o 
  -9  11   7     7329.93     7270.75    455.28 o 
  -8  11   7     5983.87     6094.42    283.75 o 
  -7  11   7    26430.16    25079.48    538.83 o 
  -6  11   7    17759.26    16919.54    316.32 o 
  -5  11   7     4314.85     4131.43    137.04 o 
  -4  11   7    20977.92    21268.71    352.75 o 
  -3  11   7     3249.57     3112.47    234.84 o 
  -2  11   7    18106.57    18323.86    268.76 o 
  -1  11   7       60.54       90.70     30.70 o 
   0  11   7    15978.12    16465.55    243.84 o 
   1  11   7     3913.58     3759.20    219.32 o 
   2  11   7     1431.98     1579.17    103.85 o 
   3  11   7     1004.81     1090.82     66.29 o 
   4  11   7      527.22      587.94     60.91 o 
   5  11   7     9774.90     9835.61    144.51 o 
   6  11   7      134.12      194.21     41.04 o 
   7  11   7      279.81      349.64     46.76 o 
   8  11   7     9471.36     9079.95    169.71 o 
   9  11   7      287.27      286.08     45.79 o 
  10  11   7     3197.92     3714.50    170.09 o 
  11  11   7     4292.55     4265.81    113.75 o 
  12  11   7     7383.54     7740.81    453.72 o 
  13  11   7     3946.99     3104.92    781.87 o 
  14  11   7     1545.38     1430.28    416.02 o 
  15  11   7     2451.93     1933.40    504.25 o 
 -15  12   7     1688.27     1403.79    444.93 o 
 -14  12   7     3495.36     3763.94    197.00 o 
 -13  12   7       59.31      170.08     65.17 o 
 -12  12   7     1391.53     1532.70    358.51 o 
 -11  12   7      389.11      358.53    139.90 o 
 -10  12   7     4911.91     4414.01    277.72 o 
  -9  12   7      469.62      611.82    124.03 o 
  -8  12   7     6439.36     6665.00    515.78 o 
  -7  12   7     1109.33     1430.43    174.43 o 
  -6  12   7      787.80      842.38    118.16 o 
  -5  12   7    16644.51    17383.45    516.91 o 
  -4  12   7     6472.28     5929.56    138.26 o 
  -3  12   7     7869.02     7712.74    243.13 o 
  -2  12   7        0.31       85.43     45.22 o 
  -1  12   7    14029.93    13492.81    382.52 o 
   0  12   7      221.73      339.74     49.28 o 
   1  12   7    10452.21    10260.44    250.29 o 
   2  12   7     2318.11     2637.26    150.32 o 
   3  12   7     1457.78     1282.72    118.07 o 
   4  12   7     4299.33     4428.17    140.33 o 
   5  12   7      764.20      189.53     46.33 o 
   6  12   7     4305.99     4492.62    127.80 o 
   7  12   7      465.68      584.93     90.47 o 
   8  12   7     9600.38     9575.51    158.41 o 
   9  12   7     4679.83     4596.76    169.33 o 
  10  12   7     2503.13     2402.84    160.54 o 
  11  12   7     2848.14     2866.20     91.51 o 
  12  12   7      215.14       51.69     66.45 o 
  13  12   7     2081.15     1738.21    439.77 o 
  14  12   7       12.93      -22.38    111.68 o 
  15  12   7      571.00      272.13     98.84 o 
 -15  13   7      502.11      303.93    104.38 o 
 -14  13   7     6025.19     7079.09    226.34 o 
 -13  13   7     2633.33     2275.51    486.33 o 
 -12  13   7     7222.54     8444.86    293.95 o 
 -11  13   7     1408.06     1287.56    199.60 o 
 -10  13   7     4202.84     4809.15    278.58 o 
  -9  13   7     3517.29     3895.87    412.57 o 
  -8  13   7       57.98      114.07     67.32 o 
  -7  13   7      294.99      489.79     71.13 o 
  -6  13   7     1963.48     1908.05    194.92 o 
  -5  13   7       28.90      101.68     36.27 o 
  -4  13   7     8169.96     7793.24    158.25 o 
  -3  13   7     2018.01     2183.19    115.81 o 
  -2  13   7    15000.41    15257.99    256.76 o 
  -1  13   7     3675.94     4068.51    198.37 o 
   0  13   7    18680.57    18882.90    453.92 o 
   1  13   7    10492.07     9928.44    327.53 o 
   2  13   7     8724.39     8283.65    189.29 o 
   3  13   7    19536.26    20011.19    454.91 o 
   4  13   7        9.04       51.24     24.10 o 
   5  13   7    14939.24    15687.44    449.01 o 
   6  13   7      168.57      240.74     41.48 o 
   7  13   7    15251.58    15122.25    606.65 o 
   8  13   7     3196.50     3321.10     59.37 o 
   9  13   7    10462.11    11033.35    413.01 o 
  10  13   7     2018.30     2142.16    446.57 o 
  11  13   7     3091.01     2757.18    562.56 o 
  12  13   7     1590.67     1534.86    401.98 o 
  13  13   7       63.23       -1.18    198.13 o 
  14  13   7       84.80      -87.34    105.59 o 
  15  13   7      159.60      112.90    158.68 o 
 -15  14   7       25.02      146.27     56.69 o 
 -14  14   7      154.85      260.78     79.97 o 
 -13  14   7       41.39      169.27     63.77 o 
 -12  14   7     5075.47     5957.93    466.17 o 
 -11  14   7     1299.45     1255.64    218.75 o 
 -10  14   7     4941.93     5535.12    328.68 o 
  -9  14   7     1809.16     1905.58    281.12 o 
  -8  14   7     5402.76     5778.81    283.39 o 
  -7  14   7     5953.67     5866.12    283.60 o 
  -6  14   7    15601.18    15233.64    595.22 o 
  -5  14   7    12000.02    12165.76    320.68 o 
  -4  14   7     1493.49     1625.55    123.26 o 
  -3  14   7    17250.75    17446.09    237.21 o 
  -2  14   7     3814.50     3861.97    156.75 o 
  -1  14   7    18659.58    18635.66    242.12 o 
   0  14   7     3000.35     3257.89    215.20 o 
   1  14   7    13372.97    13815.89    196.37 o 
   2  14   7     1571.17     1598.16    167.82 o 
   3  14   7     7251.35     7444.05    315.41 o 
   4  14   7     4708.90     4907.08    170.63 o 
   5  14   7     2531.82     2749.63    107.12 o 
   6  14   7     6832.37     6566.02    199.23 o 
   7  14   7     1294.13     1251.82     67.11 o 
   8  14   7      351.38      301.78    112.01 o 
   9  14   7     2599.31     2691.76    523.51 o 
  10  14   7       25.61       84.75    104.61 o 
  11  14   7     8305.58     8776.35    508.62 o 
  12  14   7      819.16      654.35    198.01 o 
  13  14   7     6278.44     6807.62    283.31 o 
  14  14   7      888.83      812.44    242.26 o 
 -15  15   7       11.77      108.64     95.31 o 
 -14  15   7      751.57      531.03    155.61 o 
 -13  15   7     3774.40     3515.94    434.70 o 
 -12  15   7      105.90        0.26    137.71 o 
 -11  15   7     2600.86     2137.08    378.10 o 
 -10  15   7      267.35      336.03     84.39 o 
  -9  15   7    14822.32    14697.32    420.76 o 
  -8  15   7     2288.73     2169.13    336.65 o 
  -7  15   7    10471.42    10778.59    331.57 o 
  -6  15   7     2920.74     3021.16    207.50 o 
  -5  15   7    15699.82    16194.49    313.21 o 
  -4  15   7     5461.80     5841.16    200.81 o 
  -3  15   7     3965.60     3704.62    275.22 o 
  -2  15   7     7956.67     7512.86    201.80 o 
  -1  15   7      498.24      601.81     58.75 o 
   0  15   7      706.07      625.69     73.66 o 
   1  15   7     3709.90     3777.87    136.36 o 
   2  15   7     9129.59     8789.76    256.39 o 
   3  15   7    16892.60    17628.20    346.43 o 
   4  15   7     1409.25     1402.43    115.50 o 
   5  15   7     5332.21     5853.38    156.46 o 
   6  15   7      110.88       97.62     27.63 o 
   7  15   7    11036.45    12059.19    511.15 o 
   8  15   7       44.72      228.69    125.94 o 
   9  15   7      180.59       69.68     60.96 o 
  10  15   7     4518.66     4009.68    834.01 o 
  11  15   7      138.79       74.32    100.77 o 
  12  15   7     1950.57     1780.69    448.99 o 
  13  15   7       15.92      196.43    121.17 o 
  14  15   7     5754.78     5678.89    352.41 o 
 -14  16   7      262.49      143.00     70.97 o 
 -13  16   7     6482.35     6821.38    200.79 o 
 -12  16   7     3087.65     3004.69    483.34 o 
 -11  16   7     1861.71     2294.69    346.33 o 
 -10  16   7     2726.01     2711.66    374.99 o 
  -9  16   7      268.53      206.83     66.37 o 
  -8  16   7     5262.46     5581.71    321.82 o 
  -7  16   7     2086.79     1950.52    222.00 o 
  -6  16   7     7198.49     7609.08    334.14 o 
  -5  16   7     1431.36     1242.95    153.37 o 
  -4  16   7       42.13       79.85     50.03 o 
  -3  16   7    19442.49    19155.72    363.36 o 
  -2  16   7     1015.21     1130.17    144.07 o 
  -1  16   7    10390.33    10889.52    241.31 o 
   0  16   7    18018.75    17969.62    376.79 o 
   1  16   7     7369.64     7247.77    194.50 o 
   2  16   7    22485.23    23149.09    443.84 o 
   3  16   7     1145.61     1275.31    105.84 o 
   4  16   7    49260.54    50909.49   1413.53 o 
   5  16   7      178.74      141.03     58.43 o 
   6  16   7    25897.93    25267.85    503.61 o 
   7  16   7     2973.52     2409.61    427.47 o 
   8  16   7    11953.51    11665.22    787.22 o 
   9  16   7     4144.17     4316.72    704.53 o 
  10  16   7     6709.37     7268.10    492.51 o 
  11  16   7     1724.48     1548.52    381.81 o 
  12  16   7      708.39      348.10    124.15 o 
  13  16   7     1413.08     1140.16    492.92 o 
  14  16   7      137.36      113.74     91.84 o 
 -14  17   7      501.59      441.12    101.71 o 
 -13  17   7     1990.31     1331.19    403.97 o 
 -12  17   7      875.68      745.63    162.73 o 
 -11  17   7     5376.59     5099.08    628.20 o 
 -10  17   7     1485.63     1409.27    234.25 o 
  -9  17   7     2780.63     2732.49    288.54 o 
  -8  17   7      329.81      340.48     82.95 o 
  -7  17   7     8208.99     7999.24    391.42 o 
  -6  17   7     6142.21     5863.65    831.75 o 
  -5  17   7     7898.17     7745.69    300.85 o 
  -4  17   7    18274.51    18801.19    729.14 o 
  -3  17   7     5573.61     5514.63    237.45 o 
  -2  17   7    13118.02    13624.67    431.54 o 
  -1  17   7     1635.22     1504.12    169.57 o 
   0  17   7    18586.33    18560.17    326.11 o 
   1  17   7      168.59      192.56     34.01 o 
   2  17   7     4493.26     4544.28    129.05 o 
   3  17   7       51.54       70.32     53.48 o 
   4  17   7     8895.06     8630.15    252.88 o 
   5  17   7     3975.08     4130.69    125.63 o 
   6  17   7       97.84      141.12    103.88 o 
   7  17   7     2552.51     2811.41    670.17 o 
   8  17   7     3114.97     3743.20    634.37 o 
   9  17   7      686.16      653.69    186.02 o 
  10  17   7     4423.70     3902.10    579.79 o 
  11  17   7      665.23      384.93    128.82 o 
  12  17   7     6403.42     4741.55    910.05 o 
  13  17   7       86.71      171.77     86.20 o 
  14  17   7     3475.58     3497.53    611.43 o 
 -14  18   7     1944.59     1732.64    471.74 o 
 -13  18   7     3114.68     3856.32    646.41 o 
 -12  18   7     1312.67     1062.07    260.37 o 
 -11  18   7      925.86      799.10    208.61 o 
 -10  18   7     5324.68     5557.41    212.21 o 
  -9  18   7      235.04      231.62     74.35 o 
  -8  18   7     4337.07     4987.81    479.61 o 
  -7  18   7     5747.71     5706.29    417.42 o 
  -6  18   7     4921.67     4694.99    217.19 o 
  -5  18   7    10043.65    10925.40    329.21 o 
  -4  18   7    17745.90    17849.04    361.44 o 
  -3  18   7    24783.61    23754.12    509.22 o 
  -2  18   7     1090.40     1056.31    136.22 o 
  -1  18   7    12899.80    13026.28    246.56 o 
   0  18   7     1482.19     1705.41    192.48 o 
   1  18   7    15388.73    15197.60    431.21 o 
   2  18   7     6748.83     7250.83    200.24 o 
   3  18   7    10703.92    11230.30    180.12 o 
   4  18   7     7666.84     8357.69    339.74 o 
   5  18   7     1926.05     1819.11     74.82 o 
   6  18   7     6580.20     6062.89    571.07 o 
   7  18   7      630.12      615.59    186.12 o 
   8  18   7     1317.79     1248.68    295.49 o 
   9  18   7     7778.75     7639.60    511.36 o 
  10  18   7       10.99       -4.97    114.15 o 
  11  18   7     4042.43     3525.17    497.87 o 
  12  18   7      263.14      149.09    124.88 o 
  13  18   7     4942.02     3814.36    992.62 o 
 -13  19   7       16.83       72.00     78.62 o 
 -12  19   7     2618.50     2833.10    597.68 o 
 -11  19   7     4056.73     4130.75    208.79 o 
 -10  19   7      251.28      215.49    105.40 o 
  -9  19   7      862.04      944.18    147.79 o 
  -8  19   7      651.05      655.61    144.04 o 
  -7  19   7     6762.94     6812.20    320.09 o 
  -6  19   7      506.43      598.11     90.58 o 
  -5  19   7     1955.38     2196.38    264.57 o 
  -4  19   7     2382.19     2162.88    176.16 o 
  -3  19   7      191.17      348.70     49.18 o 
  -2  19   7     1972.09     1989.22    148.73 o 
  -1  19   7     7774.19     7866.35    221.29 o 
   0  19   7     2381.68     2664.49     85.23 o 
   1  19   7    19587.01    19887.97    298.82 o 
   2  19   7     2601.05     2619.88    151.13 o 
   3  19   7    20345.54    20712.04    430.32 o 
   4  19   7     2897.02     2795.28     63.08 o 
   5  19   7    24667.20    23513.31   1465.73 o 
   6  19   7      530.11      662.85    169.12 o 
   7  19   7     7245.54     7236.53    373.57 o 
   8  19   7      787.80      679.38    164.10 o 
   9  19   7     3977.84     3685.29   1525.75 o 
  10  19   7      123.30      166.55    102.40 o 
  11  19   7     1210.03     1176.70    442.73 o 
  12  19   7     1410.75     1232.51    492.29 o 
  13  19   7      678.43      423.57    133.93 o 
 -13  20   7       43.86      123.56     83.68 o 
 -12  20   7     3416.76     3125.07    562.94 o 
 -11  20   7      469.45      401.70    104.24 o 
 -10  20   7     4913.86     4833.59    269.51 o 
  -9  20   7     2236.47     2357.05    439.86 o 
  -8  20   7     6552.56     6547.30    325.88 o 
  -7  20   7     1350.15     1366.19    265.12 o 
  -6  20   7    14918.24    15627.07    456.35 o 
  -5  20   7     5887.48     5886.61    287.49 o 
  -4  20   7    11560.88    11329.61    424.94 o 
  -3  20   7     3634.46     3480.63    324.90 o 
  -2  20   7     2913.45     2337.67    206.56 o 
  -1  20   7     4706.09     4599.52    301.42 o 
   0  20   7       59.93       61.75     46.61 o 
   1  20   7     1329.68     1485.76    145.01 o 
   2  20   7      770.60      941.20    111.69 o 
   3  20   7     4979.27     4945.08    187.85 o 
   4  20   7      816.33      977.83     81.54 o 
   5  20   7      292.72      218.58     72.40 o 
   6  20   7     3777.39     3749.04    518.19 o 
   7  20   7      662.62      467.66    119.84 o 
   8  20   7      119.58       85.57     92.10 o 
   9  20   7     1407.21     1126.86    313.78 o 
  10  20   7       23.52      160.65     73.58 o 
  11  20   7     3031.30     2757.83    810.05 o 
  12  20   7       40.58      135.07     86.15 o 
 -12  21   7      750.06      791.81    224.53 o 
 -11  21   7      315.24      363.33    114.46 o 
 -10  21   7      438.18      555.27    104.11 o 
  -9  21   7      633.58      592.17    107.92 o 
  -8  21   7     2726.53     2584.51    327.04 o 
  -7  21   7      652.96      846.76    167.39 o 
  -6  21   7      830.75      865.91    136.33 o 
  -5  21   7     2894.79     3725.33    427.35 o 
  -4  21   7     8336.09     7618.50    296.24 o 
  -3  21   7      434.17      530.38     90.65 o 
  -2  21   7    12184.19    12489.62    471.53 o 
  -1  21   7     1330.98     1241.51    141.90 o 
   0  21   7     1319.38     1382.04    140.27 o 
   1  21   7     1898.72     2090.47    135.05 o 
   2  21   7     5216.32     5090.81    200.11 o 
   3  21   7     3504.53     3522.51    138.17 o 
   4  21   7     1481.92     1743.98    135.34 o 
   5  21   7     4092.02     4626.29    689.20 o 
   6  21   7      115.07      176.53     80.65 o 
   7  21   7     1738.93     1989.49    365.75 o 
   8  21   7     3394.91     2774.51    506.30 o 
   9  21   7      168.33       38.70    149.26 o 
  10  21   7     2293.87     2336.69   1512.40 o 
  11  21   7       71.56       70.53     82.97 o 
  12  21   7     1036.72     1016.23    266.41 o 
 -12  22   7      101.09      151.03     67.06 o 
 -11  22   7     3346.42     3154.22    427.24 o 
 -10  22   7       42.49      111.42    109.63 o 
  -9  22   7      326.35      310.38     97.64 o 
  -8  22   7      458.87      449.68     86.88 o 
  -7  22   7      684.41      514.52    115.56 o 
  -6  22   7       38.20      111.04     61.83 o 
  -5  22   7       18.09       86.28     59.47 o 
  -4  22   7     1160.28     1161.90    139.86 o 
  -3  22   7      165.84      253.78     46.38 o 
  -2  22   7     1034.83      948.01    145.46 o 
  -1  22   7     1690.66     1412.56    184.87 o 
   0  22   7     3637.18     3607.01    153.22 o 
   1  22   7      283.68      319.27     61.21 o 
   2  22   7     3790.86     3776.85    205.56 o 
   3  22   7     1567.63     1714.40    163.59 o 
   4  22   7     7028.57     7277.00    475.73 o 
   5  22   7     2165.76     2175.13    607.21 o 
   6  22   7     4248.63     4278.66    229.34 o 
   7  22   7      151.56      441.56    109.05 o 
   8  22   7     2045.24     1717.03    343.57 o 
   9  22   7       65.95      -12.09    120.47 o 
  10  22   7     2961.46     2592.31    736.25 o 
  11  22   7      242.71       63.87     79.80 o 
 -11  23   7     1139.41      719.14    144.56 o 
 -10  23   7     3075.33     2815.51    417.98 o 
  -9  23   7     4458.79     4460.19    234.83 o 
  -8  23   7      628.21      453.10    116.26 o 
  -7  23   7     2827.16     2865.62    498.17 o 
  -6  23   7     4967.68     4791.18    217.70 o 
  -5  23   7    11290.15    10440.12    504.61 o 
  -4  23   7     3665.58     4304.64    200.79 o 
  -3  23   7     3578.46     3222.25    128.33 o 
  -2  23   7     3202.72     3479.40    409.69 o 
  -1  23   7     1159.34      889.70    148.62 o 
   0  23   7     1616.83     1511.19    151.55 o 
   1  23   7      679.94      502.60     97.45 o 
   2  23   7      694.48      671.90     87.75 o 
   3  23   7      763.68      677.56    146.32 o 
   4  23   7     1054.81     1036.73    250.34 o 
   5  23   7      132.57      173.60     95.41 o 
   6  23   7      537.67      506.64    248.31 o 
   7  23   7       64.69      146.56     91.94 o 
   8  23   7      485.78      766.70    227.00 o 
   9  23   7     2756.02     2203.48    624.99 o 
  10  23   7     1157.34      909.56    354.05 o 
 -11  24   7        6.01       60.08     47.75 o 
 -10  24   7      210.63      274.16    127.09 o 
  -9  24   7      330.52      311.28    109.94 o 
  -8  24   7      234.51      294.42     60.29 o 
  -7  24   7       11.20       22.16     71.87 o 
  -6  24   7      684.75      687.53    112.70 o 
  -5  24   7      482.88      604.85    113.12 o 
  -4  24   7     3113.75     3485.61    286.05 o 
  -3  24   7       79.58       96.86     34.68 o 
  -2  24   7       14.94       75.97     32.91 o 
  -1  24   7      788.93      533.46    137.70 o 
   0  24   7      168.38      234.17     47.77 o 
   1  24   7       38.74       49.27     18.55 o 
   2  24   7       35.29       96.46     44.51 o 
   3  24   7      226.56      233.05    124.05 o 
   4  24   7     1231.82      976.46    215.19 o 
   5  24   7     1836.00     1458.90    455.55 o 
   6  24   7       24.18      132.39    112.00 o 
   7  24   7      489.92      449.83    117.74 o 
   8  24   7      308.68      319.40    116.52 o 
   9  24   7        9.65       31.71    150.26 o 
  10  24   7      230.19      299.59    111.69 o 
 -10  25   7      880.78      605.76    172.21 o 
  -9  25   7      949.87      954.69    161.46 o 
  -8  25   7     2471.87     2340.54    381.47 o 
  -7  25   7     1525.12     1428.84    241.31 o 
  -6  25   7     1383.32     1324.97    227.65 o 
  -5  25   7     1193.95     1196.10    212.22 o 
  -4  25   7     2905.80     2698.88    283.38 o 
  -3  25   7      643.60      503.30    169.92 o 
  -2  25   7     1328.40      975.99    147.55 o 
  -1  25   7     1133.20      885.49    145.35 o 
   0  25   7      139.94      122.86     23.38 o 
   1  25   7     1984.52     1928.80    132.82 o 
   2  25   7       99.87      197.41    120.19 o 
   3  25   7     1274.89      889.58    181.34 o 
   4  25   7      838.87      708.72    286.20 o 
   5  25   7     1988.65     2508.84    325.39 o 
   6  25   7      388.40      302.27    107.20 o 
   7  25   7      497.95      366.68    194.32 o 
   8  25   7      988.00      904.15    304.26 o 
   9  25   7     1415.74      738.23    297.69 o 
  -9  26   7      196.76      137.67     66.85 o 
  -8  26   7       39.75       94.76     56.70 o 
  -7  26   7      194.49      160.54    106.93 o 
  -6  26   7       95.53      210.94     63.27 o 
  -5  26   7     1472.79     1429.31    239.55 o 
  -4  26   7     1266.95     1129.33    245.28 o 
  -3  26   7     1093.85      888.86    128.59 o 
  -2  26   7     1423.18     1540.53    234.49 o 
  -1  26   7      892.49     1009.48    234.41 o 
   0  26   7     2928.03     3043.28    135.74 o 
   1  26   7      198.48      133.80    135.02 o 
   2  26   7     3503.74     2969.71    592.72 o 
   3  26   7      257.41      299.97     91.41 o 
   4  26   7     5757.10     6198.15    274.39 o 
   5  26   7      156.91      235.11     83.88 o 
   6  26   7     2359.10     1826.07    374.59 o 
   7  26   7      287.95      223.16    160.12 o 
   8  26   7     2028.37     1622.27    517.07 o 
  -8  27   7       10.33       80.65     69.85 o 
  -7  27   7      140.76      162.23     68.61 o 
  -6  27   7     1599.12     1485.26    256.92 o 
  -5  27   7        6.11       88.25     42.42 o 
  -4  27   7      596.59      492.38     95.87 o 
  -3  27   7      355.68      329.89     72.65 o 
  -2  27   7       92.87       45.20     64.82 o 
  -1  27   7      530.11      463.85    105.79 o 
   0  27   7      395.76      395.63    123.94 o 
   1  27   7     3512.59     3642.23    295.99 o 
   2  27   7       59.09       32.51    102.59 o 
   3  27   7     1017.14     1003.09    240.22 o 
   4  27   7        1.07      -63.30    117.15 o 
   5  27   7     1183.82     1207.36    226.73 o 
   6  27   7      527.85      405.92    133.58 o 
   7  27   7      346.42      202.55    124.14 o 
  -8  28   7      245.32      145.48     83.38 o 
  -7  28   7     2392.17     2258.25    321.16 o 
  -6  28   7      397.86      434.76    121.77 o 
  -5  28   7     2199.66     1837.87    435.27 o 
  -4  28   7      262.93      321.71     70.20 o 
  -3  28   7     5394.82     5367.17    617.69 o 
  -2  28   7       61.79       56.74     58.97 o 
  -1  28   7      312.02      264.56     63.04 o 
   0  28   7       92.72      221.75    102.63 o 
   1  28   7      646.24      939.52    200.99 o 
   2  28   7      913.45      754.49    180.65 o 
   3  28   7      438.47      360.09     97.62 o 
   4  28   7       67.17       43.07     54.61 o 
   5  28   7      542.80      615.94    168.64 o 
   6  28   7      967.93      755.55    267.95 o 
   7  28   7     1679.23     1119.88    372.97 o 
  -6  29   7      448.80      259.38    110.01 o 
  -5  29   7     1053.57      808.09    142.51 o 
  -4  29   7      122.39      130.98     57.71 o 
  -3  29   7     1980.42     1346.77    399.86 o 
  -1  29   7     2316.39     1819.26    457.59 o 
   0  29   7        6.45      162.89    100.99 o 
   1  29   7     2907.09     2221.31    500.72 o 
   2  29   7      200.69      202.80     65.85 o 
   3  29   7     2544.23     2011.92    658.96 o 
   4  29   7      205.96      121.30    108.42 o 
   5  29   7     1646.50     1254.43    405.92 o 
   6  29   7      944.32      608.21    241.45 o 
  -5  30   7     1585.65     1199.33    237.96 o 
  -4  30   7       28.57      186.78     51.89 o 
  -3  30   7       16.34       56.44    118.41 o 
  -2  30   7     1113.32      805.67    224.33 o 
  -1  30   7      118.11      352.18     81.71 o 
   0  30   7     3775.75     3530.47    582.11 o 
   1  30   7       23.15      164.02     76.70 o 
   2  30   7     3717.61     4686.95    317.77 o 
   3  30   7       42.13      -41.73    109.27 o 
   4  30   7     2082.51     1637.65    650.97 o 
   5  30   7       39.70      149.90    119.20 o 
  -3  31   7       48.65       -7.04     96.81 o 
  -2  31   7      119.77      175.38    101.41 o 
  -1  31   7      452.23      284.12     80.76 o 
   0  31   7      544.78      453.66    147.14 o 
   1  31   7       38.49      201.43    102.48 o 
   2  31   7        3.48      119.56     92.43 o 
   3  31   7       45.11       -6.12    109.65 o 
 -16   0   8     1102.73      987.58    451.06 o 
 -15   0   8     4493.28     5460.66    280.45 o 
 -14   0   8     1405.60     1174.65    513.11 o 
 -13   0   8     4593.72     4845.16    599.47 o 
 -12   0   8      235.69      291.08    156.55 o 
 -11   0   8     5781.41     5495.08    368.27 o 
 -10   0   8     4624.91     5311.85    340.68 o 
  -9   0   8    21219.86    21805.11    702.13 o 
  -8   0   8     8871.84     8460.40    396.24 o 
  -7   0   8      290.18      441.18    110.30 o 
  -6   0   8     5827.86     6352.46    793.04 o 
  -5   0   8     4727.26     3913.63    480.29 o 
  -4   0   8     5628.68     5127.01    267.31 o 
  -3   0   8     1796.90     2173.84    265.83 o 
  -2   0   8    11311.96    11508.15    433.15 o 
  -1   0   8     3196.57     3493.53    297.49 o 
   0   0   8     1922.77     1849.54    248.70 o 
   1   0   8    10657.78    12125.50    536.97 o 
   2   0   8      767.99      762.21    113.21 o 
   3   0   8     1155.83      978.69    136.92 o 
   4   0   8    23756.93    22599.29    957.41 o 
   5   0   8     1936.67     2093.72    284.33 o 
   6   0   8     5229.18     5726.40    257.49 o 
   7   0   8     7948.03     8568.27    336.04 o 
   8   0   8    27193.13    27905.73    488.67 o 
   9   0   8     3723.58     3075.04    178.69 o 
  10   0   8    13962.83    13422.82    897.70 o 
  11   0   8       24.38       41.85     28.63 o 
  12   0   8     2530.24     2142.51    538.66 o 
  13   0   8     2979.35     2181.43    500.23 o 
  14   0   8     3275.89     3188.46    292.74 o 
  15   0   8     1283.74      893.99    238.63 o 
 -16   1   8      708.36      498.86    155.04 o 
 -15   1   8      459.43      397.80    182.49 o 
 -14   1   8      214.85      123.24     80.02 o 
 -13   1   8     1608.82     1359.60    317.21 o 
 -12   1   8     3738.66     3876.39    212.70 o 
 -11   1   8     1311.90     1115.43    208.69 o 
 -10   1   8     1307.57     1860.45    303.19 o 
  -9   1   8     8797.94     9014.12    340.02 o 
  -8   1   8     3412.81     3297.18    421.23 o 
  -7   1   8    21499.04    21748.09    570.49 o 
  -6   1   8     5105.55     4930.38    253.77 o 
  -5   1   8    19275.14    18635.27    378.77 o 
  -4   1   8    18864.40    17699.06    293.20 o 
  -3   1   8    10707.62    10776.45    283.91 o 
  -2   1   8    28496.99    29452.99    373.71 o 
  -1   1   8    16006.24    16184.38    475.75 o 
   0   1   8    56192.29    55763.10   1050.89 o 
   1   1   8     2459.60     2742.71    144.11 o 
   2   1   8    25002.94    26060.07    334.85 o 
   3   1   8     6726.09     7188.81    237.85 o 
   4   1   8    25403.50    26413.22    413.14 o 
   5   1   8    10106.54    10155.65    192.36 o 
   6   1   8     2784.02     2714.44    154.48 o 
   7   1   8    16299.87    17106.73    312.48 o 
   8   1   8     3339.36     3493.61    268.82 o 
   9   1   8     8978.54     9283.42    253.83 o 
  10   1   8     1012.85      714.89     77.45 o 
  11   1   8     5635.15     5905.92    286.84 o 
  12   1   8     2576.72     1850.59    133.33 o 
  13   1   8      176.51      183.80     51.85 o 
  14   1   8     5086.79     5501.55    153.15 o 
  15   1   8       90.60      157.84     58.20 o 
 -16   2   8      257.23      297.75     96.69 o 
 -15   2   8     1309.43      895.96    327.34 o 
 -14   2   8        0.25      109.40     65.13 o 
 -13   2   8     1940.10     1817.30    333.58 o 
 -12   2   8      850.93      750.46    247.18 o 
 -11   2   8     3316.75     3286.78    342.14 o 
 -10   2   8     1614.36     1161.05    279.83 o 
  -9   2   8     6809.71     6653.38    570.64 o 
  -8   2   8     2238.74     2492.41    381.54 o 
  -7   2   8      525.46      548.53    103.98 o 
  -6   2   8    10888.43    11102.07    268.03 o 
  -5   2   8     6931.78     7185.54    187.58 o 
  -4   2   8     2918.22     2668.22    186.95 o 
  -3   2   8    13028.29    12839.00    260.58 o 
  -2   2   8     9247.14     9426.65    191.58 o 
  -1   2   8    26542.66    26787.65    342.92 o 
   0   2   8     7864.35     7837.74    182.97 o 
   1   2   8    40303.38    41179.14    531.51 o 
   2   2   8      558.50      591.40     68.04 o 
   3   2   8    12812.78    12263.58    213.09 o 
   4   2   8     2490.10     2517.66    153.16 o 
   5   2   8     4300.78     4344.64    129.43 o 
   6   2   8     5689.23     6105.63    146.56 o 
   7   2   8      701.42      691.10     60.44 o 
   8   2   8     6244.49     6554.83    247.28 o 
   9   2   8      176.49      180.31     34.82 o 
  10   2   8     8966.46     8969.04    388.04 o 
  11   2   8     3914.35     3737.88    215.38 o 
  12   2   8     1301.04     1109.57    159.57 o 
  13   2   8     3966.24     3630.33    402.60 o 
  14   2   8       11.98       18.54     40.25 o 
  15   2   8     1939.52     1436.27    250.35 o 
 -16   3   8     4003.60     4794.64    349.47 o 
 -15   3   8      188.65      121.79     63.53 o 
 -14   3   8    10545.63    12099.49    279.39 o 
 -13   3   8      489.79      696.66    164.32 o 
 -12   3   8     4846.94     4964.87    234.74 o 
 -11   3   8     2217.98     2439.46    413.43 o 
 -10   3   8    22767.17    24750.07   1451.38 o 
  -9   3   8     6186.19     6006.39    296.82 o 
  -8   3   8     3497.58     3982.16    373.08 o 
  -7   3   8     2487.76     2644.66    304.17 o 
  -6   3   8      161.85      460.56     92.85 o 
  -5   3   8     3245.19     3228.12    160.91 o 
  -4   3   8     2421.21     2453.14    219.55 o 
  -3   3   8     3646.84     3460.68    179.20 o 
  -2   3   8     7635.70     7622.62    175.86 o 
  -1   3   8     2847.95     2999.02    227.75 o 
   0   3   8     4250.87     4242.56    167.47 o 
   1   3   8     1288.68     1241.86    114.73 o 
   2   3   8    13611.42    12962.54    242.02 o 
   3   3   8    15501.69    15813.56    326.64 o 
   4   3   8     2021.31     1948.32    131.51 o 
   5   3   8    18670.89    19182.02    348.72 o 
   6   3   8      531.57      511.28     64.51 o 
   7   3   8    22285.49    22720.48    337.66 o 
   8   3   8      655.44      657.67     67.55 o 
   9   3   8    30583.20    31331.68    774.96 o 
  10   3   8      546.99      518.17     74.70 o 
  11   3   8     8348.60     8572.85    225.95 o 
  12   3   8     3532.23     3425.16    174.23 o 
  13   3   8     6343.87     6540.02    206.00 o 
  14   3   8     1978.77     1758.12    403.60 o 
  15   3   8     1045.08      727.39    172.06 o 
 -16   4   8      507.21      587.64    191.99 o 
 -15   4   8      335.01      231.80    114.29 o 
 -14   4   8        1.80       99.94    246.56 o 
 -13   4   8      225.47      246.32     86.59 o 
 -12   4   8     3804.75     3439.19    399.23 o 
 -11   4   8     1177.89     1194.09    299.71 o 
 -10   4   8     4462.45     4455.81    508.19 o 
  -9   4   8       38.80       60.31     65.83 o 
  -8   4   8    16920.48    16611.13    634.12 o 
  -7   4   8       82.02      111.14     67.58 o 
  -6   4   8    16569.56    12700.70    500.95 o 
  -5   4   8    20715.44    20336.63    270.04 o 
  -4   4   8     9604.11     9357.72    211.33 o 
  -3   4   8     7467.35     7633.27    310.88 o 
  -2   4   8     5443.52     5223.84    144.29 o 
  -1   4   8    49646.54    49396.27    600.07 o 
   0   4   8     3692.03     3845.53    170.50 o 
   1   4   8    15040.24    15557.52    229.42 o 
   2   4   8     7650.46     8225.79    196.03 o 
   3   4   8    17129.11    17617.85    315.18 o 
   4   4   8    10896.77    11869.31    256.83 o 
   5   4   8     7549.32     7743.81    163.72 o 
   6   4   8    26625.96    27856.93    578.76 o 
   7   4   8     2529.56     2173.38    159.95 o 
   8   4   8     5946.72     5892.38    202.48 o 
   9   4   8       71.67       47.60     32.39 o 
  10   4   8     4479.86     4740.02    180.72 o 
  11   4   8     4640.80     4377.20    174.03 o 
  12   4   8      226.66      211.83     50.88 o 
  13   4   8     2811.21     2854.00    331.00 o 
  14   4   8     1089.98      985.21    200.59 o 
  15   4   8     6539.90     6902.31    379.48 o 
 -15   5   8       11.36      134.75     64.29 o 
 -14   5   8     1374.87     1333.29    272.11 o 
 -13   5   8      564.11      846.62    228.57 o 
 -12   5   8       28.10       79.27     82.50 o 
 -11   5   8     5940.33     6335.96    580.68 o 
 -10   5   8      323.52      393.80    112.60 o 
  -9   5   8     7731.53     7572.25    259.86 o 
  -8   5   8      160.34      251.02     81.66 o 
  -7   5   8    27099.50    27112.34    586.05 o 
  -6   5   8     1688.94     2004.53    251.64 o 
  -5   5   8    10729.33    10849.28    300.87 o 
  -4   5   8    12793.94    12532.92    461.51 o 
  -3   5   8     4710.75     4583.56    193.06 o 
  -2   5   8    13497.13    13811.25    211.50 o 
  -1   5   8     1896.06     1903.89    162.45 o 
   0   5   8    14583.89    14271.40    355.01 o 
   1   5   8      366.22      473.05     56.51 o 
   2   5   8    28858.81    29341.90    447.90 o 
   3   5   8     1481.45     1479.58    110.00 o 
   4   5   8     5379.68     5435.30    130.46 o 
   5   5   8     8175.06     8216.45    153.33 o 
   6   5   8     4582.89     5104.70    181.71 o 
   7   5   8      274.28      214.71     49.40 o 
   8   5   8      121.65      132.64     35.37 o 
   9   5   8     3754.63     3878.60    160.57 o 
  10   5   8        1.38       19.65     30.73 o 
  11   5   8       11.79       87.96     31.96 o 
  12   5   8     5494.22     5614.23    238.58 o 
  13   5   8       59.73      116.91     55.97 o 
  14   5   8     1556.19     1220.81    201.56 o 
  15   5   8      413.10      340.83     76.31 o 
 -15   6   8     7876.67     8136.56    330.03 o 
 -14   6   8     1457.93     1023.21    374.71 o 
 -13   6   8     8465.92     8626.25    314.78 o 
 -12   6   8     2405.31     1958.45    436.12 o 
 -11   6   8    11363.52    12440.52    372.74 o 
 -10   6   8     3564.04     3669.03    433.36 o 
  -9   6   8     5296.42     6136.75    286.12 o 
  -8   6   8    13792.73    13811.88    360.06 o 
  -7   6   8      377.64      523.37     83.81 o 
  -6   6   8     1097.07     1183.24    156.01 o 
  -5   6   8     1534.81     1235.37    144.94 o 
  -4   6   8     7400.92     7064.19    143.81 o 
  -3   6   8    10724.98    11330.31    286.68 o 
  -2   6   8      446.03      534.77     53.75 o 
  -1   6   8    15123.28    15502.28    220.45 o 
   0   6   8     3409.66     3742.33    169.84 o 
   1   6   8    14165.73    14309.99    248.72 o 
   2   6   8    18941.52    19464.71    346.33 o 
   3   6   8    10080.43    10980.54    241.92 o 
   4   6   8    38153.57    39188.66    460.71 o 
   5   6   8      455.86      389.90     47.47 o 
   6   6   8    24909.65    25386.12    653.54 o 
   7   6   8       26.11       36.85     36.17 o 
   8   6   8    39779.36    40449.66    552.11 o 
   9   6   8     8421.94     8215.32    215.24 o 
  10   6   8    13848.48    14067.66    324.09 o 
  11   6   8     3231.22     3082.46    102.04 o 
  12   6   8     5636.30     6113.62    193.48 o 
  13   6   8     4243.99     4208.33    121.87 o 
  14   6   8     2656.88     2190.40    697.08 o 
  15   6   8     1445.75     1317.89    338.13 o 
 -15   7   8       47.62       94.52     82.80 o 
 -14   7   8      410.20      360.16    110.51 o 
 -13   7   8     1570.84     1466.09    261.38 o 
 -12   7   8     2652.79     2725.75    414.75 o 
 -11   7   8     3685.39     4150.11    415.74 o 
 -10   7   8      452.73      506.10    106.10 o 
  -9   7   8     1993.39     2233.92    376.49 o 
  -8   7   8     1056.87     1023.81    201.64 o 
  -7   7   8     9052.57     9544.59    314.47 o 
  -6   7   8    17339.64    17808.94    465.18 o 
  -5   7   8     4756.22     4464.84    352.62 o 
  -4   7   8    26109.55    25311.33    775.68 o 
  -3   7   8     4959.77     4827.58    209.83 o 
  -2   7   8    27840.41    28210.69    438.11 o 
  -1   7   8      616.10      718.35     73.54 o 
   0   7   8    34775.08    36113.80    636.55 o 
   1   7   8       13.38      100.41     31.05 o 
   2   7   8     3827.15     3922.77    183.07 o 
   3   7   8      942.44     1013.76    101.30 o 
   4   7   8     6710.68     6671.08    180.13 o 
   5   7   8     5242.98     5548.26    156.75 o 
   6   7   8       18.21       50.02     29.54 o 
   7   7   8     4414.12     4814.75    178.90 o 
   8   7   8     1612.95     1362.75    174.07 o 
   9   7   8     1020.62      914.41    142.84 o 
  10   7   8     1706.22     1169.65    202.90 o 
  11   7   8      878.03      669.34    105.23 o 
  12   7   8     3482.97     3944.40    174.58 o 
  13   7   8      298.51      227.49     61.12 o 
  14   7   8     1282.18     1063.62    372.40 o 
  15   7   8      176.62      142.33     63.12 o 
 -15   8   8      535.10      598.50    217.59 o 
 -14   8   8      169.26      162.05     60.50 o 
 -13   8   8      349.80      388.19    109.13 o 
 -12   8   8      440.13      489.71    138.04 o 
 -11   8   8      767.86      838.43    167.51 o 
 -10   8   8     6585.67     6615.91    246.83 o 
  -9   8   8     1324.79     1342.34    244.08 o 
  -8   8   8     3432.72     3294.03    309.77 o 
  -7   8   8     8699.83     8435.50    288.81 o 
  -6   8   8    14992.05    15156.16    409.88 o 
  -5   8   8     6557.08     6326.17    185.66 o 
  -4   8   8     6834.57     7226.61    322.59 o 
  -3   8   8    19485.40    20101.77    387.94 o 
  -2   8   8     1280.08     1184.96    170.65 o 
  -1   8   8     5558.15     5647.07    231.77 o 
   0   8   8     1151.43     1165.91    117.67 o 
   1   8   8    13885.13    14186.84    362.01 o 
   2   8   8     1850.06     1537.37    161.37 o 
   3   8   8     3608.32     3831.90    135.26 o 
   4   8   8     2240.60     2343.22    160.22 o 
   5   8   8      449.39      394.82     53.44 o 
   6   8   8     2659.99     2825.23    200.35 o 
   7   8   8      982.93      820.65     97.45 o 
   8   8   8     2289.77     2508.56    182.33 o 
   9   8   8     2401.43     2219.77    206.24 o 
  10   8   8      404.01      264.38     60.83 o 
  11   8   8     2110.01     2113.11    206.73 o 
  12   8   8       11.77       88.84     81.04 o 
  13   8   8     3624.75     3550.08    640.33 o 
  14   8   8       83.01      150.01    100.73 o 
  15   8   8      724.33      705.31    260.76 o 
 -15   9   8       61.07       83.58     81.33 o 
 -14   9   8     4262.21     4413.49    247.52 o 
 -13   9   8     1496.07      983.69    332.52 o 
 -12   9   8     6233.48     6243.89    198.14 o 
 -11   9   8     2182.88     1854.25    312.68 o 
 -10   9   8     3062.73     3349.87    633.22 o 
  -9   9   8    14441.46    15044.82    688.04 o 
  -8   9   8     1005.10      945.13    177.26 o 
  -7   9   8     3454.73     3606.75    303.21 o 
  -6   9   8     2259.33     2461.90    324.97 o 
  -5   9   8     4272.63     4300.46    335.35 o 
  -4   9   8       75.64      134.86     43.68 o 
  -3   9   8       17.98      130.28     41.89 o 
  -2   9   8     2812.79     2871.40    278.11 o 
  -1   9   8    17342.88    17596.68    450.12 o 
   0   9   8     5606.61     5641.80    199.53 o 
   1   9   8    26237.84    27935.45    346.71 o 
   2   9   8     3422.51     3570.34    126.84 o 
   3   9   8    50330.66    52360.36    519.84 o 
   4   9   8     2604.45     2359.18    142.84 o 
   5   9   8    21701.06    22623.32    445.74 o 
   6   9   8      990.70      971.36    109.89 o 
   7   9   8    31654.23    33721.99    577.46 o 
   8   9   8     1024.22      944.67    118.18 o 
   9   9   8     6657.28     6847.12    254.34 o 
  10   9   8    10706.56    10622.99    350.36 o 
  11   9   8     5672.34     5892.64    144.65 o 
  12   9   8     1234.73     1224.54    125.44 o 
  13   9   8     1224.25      943.21    361.56 o 
  14   9   8     3170.41     2537.55    814.74 o 
  15   9   8      132.57      -64.07    116.12 o 
 -15  10   8       16.23      122.70    154.75 o 
 -14  10   8        0.86        7.72     57.98 o 
 -13  10   8      624.72      694.84    153.46 o 
 -12  10   8     2010.47     2040.28    387.08 o 
 -11  10   8       66.47      288.78     94.87 o 
 -10  10   8     2738.27     2479.93    466.12 o 
  -9  10   8     1184.12     1412.08    224.34 o 
  -8  10   8     2308.43     2438.98    329.63 o 
  -7  10   8     2377.18     2493.63    259.95 o 
  -6  10   8     7496.84     8168.32    363.13 o 
  -5  10   8     1620.32     1666.28    182.74 o 
  -4  10   8      179.49      177.87     49.22 o 
  -3  10   8     8117.35     7758.16    221.54 o 
  -2  10   8      992.97      817.08     99.72 o 
  -1  10   8     8587.50     8833.47    151.36 o 
   0  10   8     3548.00     3485.05    158.97 o 
   1  10   8     6501.17     6266.46    182.93 o 
   2  10   8      739.10      798.14     92.75 o 
   3  10   8     2583.50     2696.24    210.03 o 
   4  10   8     1215.11     1474.33    156.40 o 
   5  10   8     8461.46     8770.91    345.38 o 
   6  10   8     2207.53     2226.38    170.98 o 
   7  10   8       71.28       39.18     39.32 o 
   8  10   8      478.49      422.30     65.24 o 
   9  10   8      193.31      200.85     60.75 o 
  10  10   8       27.59       84.32     94.66 o 
  11  10   8      762.51      544.41    129.65 o 
  12  10   8       73.78       52.33     61.45 o 
  13  10   8      673.12      641.67    157.81 o 
  14  10   8       86.12      129.53     75.61 o 
 -15  11   8       19.80      125.95     93.00 o 
 -14  11   8      184.13      188.06     93.66 o 
 -13  11   8      131.11      325.10    101.52 o 
 -12  11   8       56.65      166.21    103.18 o 
 -11  11   8      426.69      393.32    114.33 o 
 -10  11   8     1612.03     1320.01    210.62 o 
  -9  11   8      871.18      906.45    173.78 o 
  -8  11   8     5284.66     5319.42    451.65 o 
  -7  11   8     1895.06     1917.76    295.52 o 
  -6  11   8     5745.33     5826.15    422.37 o 
  -5  11   8     4377.57     4495.46    262.08 o 
  -4  11   8    12892.31    13590.23    295.83 o 
  -3  11   8     3853.40     4022.45    154.62 o 
  -2  11   8    11657.42    12514.00    282.70 o 
  -1  11   8       59.29       72.93     29.89 o 
   0  11   8     4238.36     4120.69    214.33 o 
   1  11   8       63.06      123.80     28.90 o 
   2  11   8     4345.70     4448.74    168.87 o 
   3  11   8      133.18      177.64     33.40 o 
   4  11   8     1249.75     1390.42    118.71 o 
   5  11   8     1015.79     1047.69    111.68 o 
   6  11   8       16.16       67.78     47.98 o 
   7  11   8     1126.41     1166.97    120.16 o 
   8  11   8     3419.39     3448.86    163.19 o 
   9  11   8       88.80       91.40     35.95 o 
  10  11   8     2443.03     2653.47    203.08 o 
  11  11   8       86.15      108.20     30.37 o 
  12  11   8      189.09      160.16     65.96 o 
  13  11   8      537.78      337.28    215.01 o 
  14  11   8      739.06      673.24    143.41 o 
 -14  12   8        9.31      118.70     97.61 o 
 -13  12   8     2684.02     2961.73    290.73 o 
 -12  12   8      121.10      216.93     76.21 o 
 -11  12   8     2087.89     1829.76    474.48 o 
 -10  12   8      356.44      352.88     97.87 o 
  -9  12   8      110.88      153.73     63.03 o 
  -8  12   8     1706.84     1803.64    239.12 o 
  -7  12   8      272.79      417.89     83.88 o 
  -6  12   8       16.40       39.08     53.82 o 
  -5  12   8      431.10      471.73     92.70 o 
  -4  12   8     4681.81     4154.95    330.90 o 
  -3  12   8       76.48      135.41     40.69 o 
  -2  12   8     1967.80     2086.80    157.30 o 
  -1  12   8     1375.14     1414.68    140.85 o 
   0  12   8     2149.58     2343.49    202.59 o 
   1  12   8       65.77      130.87     38.58 o 
   2  12   8     2600.38     2894.58    141.87 o 
   3  12   8     1099.08     1095.47     93.68 o 
   4  12   8     2947.22     2812.98     97.05 o 
   5  12   8      128.93       70.52     19.98 o 
   6  12   8     2859.08     2588.29    170.05 o 
   7  12   8     1753.65     1836.96    136.29 o 
   8  12   8     5859.25     5631.14    195.39 o 
   9  12   8     3173.15     3077.29    194.32 o 
  10  12   8     1495.52     1378.45    272.86 o 
  11  12   8      999.23      810.25    199.72 o 
  12  12   8     5077.95     5625.69    264.51 o 
  13  12   8       57.48      166.87    109.15 o 
  14  12   8     1668.04     1295.42    399.83 o 
 -14  13   8       43.04      113.51    136.00 o 
 -13  13   8     1019.65      926.60    227.48 o 
 -12  13   8      276.20      290.95     81.88 o 
 -11  13   8      371.04      242.36     87.09 o 
 -10  13   8     1298.53     1708.17    288.56 o 
  -9  13   8      165.37      180.00     86.99 o 
  -8  13   8      424.86      358.97     64.95 o 
  -7  13   8      142.95      142.39     87.67 o 
  -6  13   8       24.61      136.38     65.37 o 
  -5  13   8     2275.98     2576.84    261.95 o 
  -4  13   8     1070.64      756.37    157.38 o 
  -3  13   8       24.40      117.44     43.60 o 
  -2  13   8       93.85       91.81     32.75 o 
  -1  13   8       23.83       63.63     33.95 o 
   0  13   8      100.04      177.73     58.20 o 
   1  13   8     2523.38     2285.51    179.38 o 
   2  13   8       24.73       52.64     38.56 o 
   3  13   8     3293.98     3115.63    207.33 o 
   4  13   8     2688.56     2853.84    113.80 o 
   5  13   8       74.95      123.11     31.96 o 
   6  13   8      874.33      759.98    103.80 o 
   7  13   8     1493.42     1221.29    107.33 o 
   8  13   8     1433.40     1342.57    140.36 o 
   9  13   8     1281.57     1281.20    195.46 o 
  10  13   8      102.54      187.63    155.71 o 
  11  13   8      382.43      314.80    102.01 o 
  12  13   8      472.14      490.87    148.50 o 
  13  13   8       21.53      176.75    133.54 o 
  14  13   8       48.27       28.57     91.08 o 
 -14  14   8       95.20      187.59     67.87 o 
 -13  14   8      824.31      584.35    211.14 o 
 -12  14   8      731.75      807.33    246.42 o 
 -11  14   8      470.34      245.00     71.59 o 
 -10  14   8       42.01       87.47     43.46 o 
  -9  14   8     3255.67     3212.59    392.38 o 
  -8  14   8       16.02      125.16    115.54 o 
  -7  14   8       33.66       57.84     71.93 o 
  -6  14   8       65.57        3.86     53.57 o 
  -5  14   8       31.84      181.54     67.58 o 
  -4  14   8     3223.66     2770.77    338.07 o 
  -3  14   8       39.23       72.03     43.92 o 
  -2  14   8     1673.44     1537.24    151.58 o 
  -1  14   8      324.41      277.70     40.62 o 
   0  14   8     1128.63     1171.33    125.26 o 
   1  14   8       13.33       95.34     44.52 o 
   2  14   8     2045.55     1942.72    173.29 o 
   3  14   8     3464.27     3335.74    187.73 o 
   4  14   8     1002.03      938.79     89.87 o 
   5  14   8     3301.89     3396.04     94.63 o 
   6  14   8       45.28       64.13     37.20 o 
   7  14   8       20.23       16.75     37.16 o 
   8  14   8       69.94      130.93     30.15 o 
   9  14   8       46.47       66.53     65.51 o 
  10  14   8     3442.56     3077.91    452.40 o 
  11  14   8       87.29       92.41     91.81 o 
  12  14   8       85.96      108.17     72.03 o 
  13  14   8        9.29      -58.11    128.61 o 
 -14  15   8      725.64      618.06    247.20 o 
 -13  15   8      175.68       71.04     82.89 o 
 -12  15   8      452.71      419.25    127.05 o 
 -11  15   8      902.27      719.22    174.89 o 
 -10  15   8      234.81      235.65     69.70 o 
  -9  15   8      514.52      542.56    228.66 o 
  -8  15   8       71.53      271.87     67.45 o 
  -7  15   8     3253.96     3083.47    451.25 o 
  -6  15   8     4853.41     4839.75    271.24 o 
  -5  15   8     1042.88     1018.64    232.01 o 
  -4  15   8    12498.66    11977.73    260.42 o 
  -3  15   8      891.58      861.88    136.95 o 
  -2  15   8     4039.48     3559.35    506.55 o 
  -1  15   8     2561.72     2560.57    223.80 o 
   0  15   8     9598.69     9907.83    267.04 o 
   1  15   8      113.95      164.37     63.17 o 
   2  15   8     2620.40     2616.78    114.37 o 
   3  15   8       59.10      115.07     31.26 o 
   4  15   8     1046.54     1062.42    113.81 o 
   5  15   8      526.33      540.76     64.28 o 
   6  15   8       11.83       66.74     64.05 o 
   7  15   8      140.47      161.46     38.60 o 
   8  15   8       61.40       64.05     44.66 o 
   9  15   8      279.58      277.90    120.63 o 
  10  15   8      273.57      327.23    110.33 o 
  11  15   8     1774.61     1510.89    265.82 o 
  12  15   8     2330.76     2658.92    461.09 o 
  13  15   8     2419.56     1619.33    386.42 o 
 -13  16   8       26.14      107.59    108.37 o 
 -12  16   8      702.63      679.03    178.07 o 
 -11  16   8      425.28      414.91    109.07 o 
 -10  16   8     1311.83     1425.46    323.47 o 
  -9  16   8      733.90      841.20    145.19 o 
  -8  16   8     2650.51     2582.89    457.55 o 
  -7  16   8       33.26      124.39     67.41 o 
  -6  16   8      175.99      161.88     52.44 o 
  -5  16   8       99.01      175.63     60.94 o 
  -4  16   8      737.61      793.87    149.59 o 
  -3  16   8     1017.77     1020.07    137.71 o 
  -2  16   8     2291.19     2148.58    175.48 o 
  -1  16   8        6.54       67.64     78.38 o 
   0  16   8       82.56      101.83     34.36 o 
   1  16   8      603.85      525.08     73.99 o 
   2  16   8     5571.46     5144.06    323.68 o 
   3  16   8       46.90       95.55     38.11 o 
   4  16   8     4964.69     4980.26    220.26 o 
   5  16   8      139.16      137.11     41.24 o 
   6  16   8     1120.25     1044.27     97.81 o 
   7  16   8      939.34      991.30     64.12 o 
   8  16   8     3794.91     4068.72    733.14 o
[truncated: 113,602 more chars]
